# Supplementary material for: Diverse reactivity of an iron–aluminium complex with substituted pyridines
Source: Chem Commun (Camb). 2022 Sep 2;58(77):10849–52. doi: 10.1039/d2cc04498f (PMC9514013; doi:10.1039/d2cc04498f)
Supplement: CC-058-D2CC04498F-s006 [file CC-058-D2CC04498F-s006.cif]

# Electronic Supplementary Material (ESI) for ChemComm.
# This journal is © The Royal Society of Chemistry 2022

####################################################################### 
# 
# This file contains crystal structure data downloaded from the 
# Cambridge Structural Database (CSD) hosted by the Cambridge 
# Crystallographic Data Centre (CCDC).
# 
# Full information about CCDC data access policies and citation 
# guidelines are available at http://www.ccdc.cam.ac.uk/access/V1 
# 
# Audit and citation data items may have been added by the CCDC. 
# Please retain this information to preserve the provenance of 
# this file and to allow appropriate attribution of the data. 
# 
#######################################################################

data_6
_database_code_depnum_ccdc_archive 'CCDC 2195829'
loop_
_audit_author_name
_audit_author_address
'Andrew White'
;Imperial College London
United Kingdom
;
_audit_update_record             
;
2022-08-09 deposited with the CCDC.	2022-08-31 downloaded from the CCDC.
;

_audit_creation_method           SHELXL-2018/3
_shelx_SHELXL_version_number     2018/3
_chemical_name_systematic        ?
_chemical_name_common            ?
_chemical_melting_point          ?
_chemical_formula_moiety         'C39 H67 Al Fe N3 P3'
_chemical_formula_sum            'C39 H67 Al Fe N3 P3'
_chemical_formula_weight         753.69

loop_
_atom_type_symbol
_atom_type_description
_atom_type_scat_dispersion_real
_atom_type_scat_dispersion_imag
_atom_type_scat_source
C C 0.0181 0.0091 'International Tables Vol C Tables 4.2.6.8 and 6.1.1.4'
H H 0.0000 0.0000 'International Tables Vol C Tables 4.2.6.8 and 6.1.1.4'
Al Al 0.2130 0.2455 'International Tables Vol C Tables 4.2.6.8 and 6.1.1.4'
Fe Fe -1.1336 3.1974 'International Tables Vol C Tables 4.2.6.8 and 6.1.1.4'
N N 0.0311 0.0180 'International Tables Vol C Tables 4.2.6.8 and 6.1.1.4'
P P 0.2955 0.4335 'International Tables Vol C Tables 4.2.6.8 and 6.1.1.4'

_space_group_crystal_system      monoclinic
_space_group_IT_number           14
_space_group_name_H-M_alt        'P 21/c'
_space_group_name_Hall           '-P 2ybc'

_shelx_space_group_comment       
; 
The symmetry employed for this shelxl refinement is uniquely defined 
by the following loop, which should always be used as a source of 
symmetry information in preference to the above space-group names. 
They are only intended as comments. 
;

loop_
_space_group_symop_operation_xyz
'x, y, z'
'-x, y+1/2, -z+1/2'
'-x, -y, -z'
'x, -y-1/2, z-1/2'

_cell_length_a                   14.6040(2)
_cell_length_b                   16.8168(2)
_cell_length_c                   17.4073(2)
_cell_angle_alpha                90
_cell_angle_beta                 99.8760(12)
_cell_angle_gamma                90
_cell_volume                     4211.74(10)
_cell_formula_units_Z            4
_cell_measurement_temperature    173(2)
_cell_measurement_reflns_used    5304
_cell_measurement_theta_min      3.6590
_cell_measurement_theta_max      72.9940

_exptl_crystal_description       plates
_exptl_crystal_colour            Yellow
_exptl_crystal_density_meas      ?
_exptl_crystal_density_method    ?
_exptl_crystal_density_diffrn    1.189
_exptl_crystal_F_000             1624
_exptl_transmission_factor_min   ?
_exptl_transmission_factor_max   ?
_exptl_crystal_size_max          0.341
_exptl_crystal_size_mid          0.229
_exptl_crystal_size_min          0.091
_exptl_absorpt_coefficient_mu    4.362
_shelx_estimated_absorpt_T_min   ?
_shelx_estimated_absorpt_T_max   ?
_exptl_absorpt_correction_type   analytical
_exptl_absorpt_correction_T_min  0.437
_exptl_absorpt_correction_T_max  0.752
_exptl_absorpt_process_details   
; 
CrysAlisPro 1.171.38.46 (Rigaku Oxford Diffraction, 2015) 
Analytical numeric absorption correction using a multifaceted crystal 
model based on expressions derived by R.C. Clark & J.S. Reid. 
(Clark, R. C. & Reid, J. S. (1995). Acta Cryst. A51, 887-897) 
Empirical absorption correction using spherical harmonics, 
implemented in SCALE3 ABSPACK scaling algorithm. 
;
_exptl_absorpt_special_details   ?
_diffrn_ambient_temperature      173(2)
_diffrn_radiation_wavelength     1.54184
_diffrn_radiation_type           CuK\a
_diffrn_source                   'Enhance Ultra (Cu) X-ray Source'
_diffrn_measurement_device_type  'Agilent Xcalibur PX Ultra A'
_diffrn_measurement_method       'omega scans'
_diffrn_detector_area_resol_mean 10.4115
_diffrn_reflns_number            14131
_diffrn_reflns_av_unetI/netI     0.0527
_diffrn_reflns_av_R_equivalents  0.0357
_diffrn_reflns_limit_h_min       -16
_diffrn_reflns_limit_h_max       17
_diffrn_reflns_limit_k_min       -20
_diffrn_reflns_limit_k_max       12
_diffrn_reflns_limit_l_min       -21
_diffrn_reflns_limit_l_max       21
_diffrn_reflns_theta_min         3.681
_diffrn_reflns_theta_max         73.458
_diffrn_reflns_theta_full        67.684
_diffrn_measured_fraction_theta_max 0.949
_diffrn_measured_fraction_theta_full 0.984
_diffrn_reflns_Laue_measured_fraction_max 0.949
_diffrn_reflns_Laue_measured_fraction_full 0.984
_diffrn_reflns_point_group_measured_fraction_max 0.949
_diffrn_reflns_point_group_measured_fraction_full 0.984
_reflns_number_total             8033
_reflns_number_gt                6502
_reflns_threshold_expression     'I > 2\s(I)'
_reflns_Friedel_coverage         0.000
_reflns_Friedel_fraction_max     .
_reflns_Friedel_fraction_full    .

_reflns_special_details          
; 
 Reflections were merged by SHELXL according to the crystal 
 class for the calculation of statistics and refinement. 
  
 _reflns_Friedel_fraction is defined as the number of unique 
 Friedel pairs measured divided by the number that would be 
 possible theoretically, ignoring centric projections and 
 systematic absences. 
;

_computing_data_collection       'CrysAlisPro, Rigaku OD'
_computing_cell_refinement       'CrysAlisPro, Rigaku OD'
_computing_data_reduction        'CrysAlisPro, Rigaku OD'
_computing_structure_solution    'SHELXS-2014 (Sheldrick, 2017)'
_computing_structure_refinement  'SHELXL-2018/3 (Sheldrick, 2018)'
_computing_molecular_graphics    'Bruker SHELXTL'
_computing_publication_material  'CIFTAB-2014 (Sheldrick, 2017)'
_refine_special_details          ?
_refine_ls_structure_factor_coef Fsqd
_refine_ls_matrix_type           full
_refine_ls_weighting_scheme      calc
_refine_ls_weighting_details     
'w=1/[\s^2^(Fo^2^)+(0.0415P)^2^+0.2557P] where P=(Fo^2^+2Fc^2^)/3'
_atom_sites_solution_primary     ?
_atom_sites_solution_secondary   ?
_atom_sites_solution_hydrogens   mixed
_refine_ls_hydrogen_treatment    mixed
_refine_ls_extinction_method     none
_refine_ls_extinction_coef       .
_refine_ls_number_reflns         8033
_refine_ls_number_parameters     455
_refine_ls_number_restraints     0
_refine_ls_R_factor_all          0.0521
_refine_ls_R_factor_gt           0.0385
_refine_ls_wR_factor_ref         0.0968
_refine_ls_wR_factor_gt          0.0893
_refine_ls_goodness_of_fit_ref   1.031
_refine_ls_restrained_S_all      1.031
_refine_ls_shift/su_max          0.001
_refine_ls_shift/su_mean         0.000

loop_
_atom_site_label
_atom_site_type_symbol
_atom_site_fract_x
_atom_site_fract_y
_atom_site_fract_z
_atom_site_U_iso_or_equiv
_atom_site_adp_type
_atom_site_occupancy
_atom_site_site_symmetry_order
_atom_site_calc_flag
_atom_site_refinement_flags_posn
_atom_site_refinement_flags_adp
_atom_site_refinement_flags_occupancy
_atom_site_disorder_assembly
_atom_site_disorder_group
Fe1 Fe 0.75175(2) 0.63392(2) 0.68018(2) 0.02027(9) Uani 1 1 d . . . . .
Al1 Al 0.75891(4) 0.49958(4) 0.71572(3) 0.02035(13) Uani 1 1 d . . . . .
H1A H 0.7485(18) 0.6010(16) 0.7574(15) 0.030(7) Uiso 1 1 d . . . . .
H1B H 0.831(2) 0.5761(17) 0.6736(16) 0.042(8) Uiso 1 1 d . . . . .
H1C H 0.6845(18) 0.5708(16) 0.6487(15) 0.031(7) Uiso 1 1 d . . . . .
N1 N 0.69050(13) 0.44762(11) 0.78095(10) 0.0249(4) Uani 1 1 d . . . . .
C1 C 0.74477(17) 0.37800(14) 0.81523(13) 0.0276(5) Uani 1 1 d . . . . .
C2 C 0.75565(17) 0.31813(14) 0.75183(14) 0.0299(5) Uani 1 1 d . . . . .
H2A H 0.752957 0.263456 0.764981 0.036 Uiso 1 1 calc R U . . .
C3 C 0.76885(17) 0.33534(14) 0.67820(14) 0.0292(5) Uani 1 1 d . . . . .
N3 N 0.77363(13) 0.41165(11) 0.64961(11) 0.0252(4) Uani 1 1 d . . . . .
C4 C 0.69797(19) 0.33600(15) 0.87627(15) 0.0361(6) Uani 1 1 d . . . . .
H4A H 0.728036 0.284503 0.889355 0.054 Uiso 1 1 calc R U . . .
H4B H 0.632016 0.327690 0.855219 0.054 Uiso 1 1 calc R U . . .
H4C H 0.703892 0.368929 0.923316 0.054 Uiso 1 1 calc R U . . .
C5 C 0.7801(2) 0.26623(16) 0.62475(17) 0.0438(7) Uani 1 1 d . . . . .
H5A H 0.733091 0.269934 0.577411 0.066 Uiso 1 1 calc R U . . .
H5B H 0.772263 0.216097 0.651594 0.066 Uiso 1 1 calc R U . . .
H5C H 0.842244 0.267942 0.610696 0.066 Uiso 1 1 calc R U . . .
C6 C 0.61901(16) 0.47942(13) 0.81788(13) 0.0261(5) Uani 1 1 d . . . . .
C7 C 0.52560(17) 0.47019(15) 0.78159(14) 0.0323(5) Uani 1 1 d . . . . .
C8 C 0.45453(19) 0.50435(17) 0.81506(17) 0.0417(7) Uani 1 1 d . . . . .
H8A H 0.391995 0.497987 0.789664 0.050 Uiso 1 1 calc R U . . .
C9 C 0.4722(2) 0.54703(18) 0.88376(17) 0.0453(7) Uani 1 1 d . . . . .
C10 C 0.5636(2) 0.55464(17) 0.91981(16) 0.0411(6) Uani 1 1 d . . . . .
H10A H 0.577042 0.582976 0.967637 0.049 Uiso 1 1 calc R U . . .
C11 C 0.63718(19) 0.52215(15) 0.88842(14) 0.0327(5) Uani 1 1 d . . . . .
C12 C 0.50221(19) 0.42627(18) 0.70567(16) 0.0397(6) Uani 1 1 d . . . . .
H12A H 0.514567 0.460525 0.663065 0.060 Uiso 1 1 calc R U . . .
H12B H 0.436346 0.411425 0.696778 0.060 Uiso 1 1 calc R U . . .
H12C H 0.540450 0.378185 0.707614 0.060 Uiso 1 1 calc R U . . .
C13 C 0.3948(3) 0.5864(2) 0.9180(2) 0.0706(12) Uani 1 1 d . . . . .
H13A H 0.411669 0.587985 0.974901 0.106 Uiso 1 1 calc R U . . .
H13B H 0.337207 0.555932 0.903315 0.106 Uiso 1 1 calc R U . . .
H13C H 0.385401 0.640714 0.897734 0.106 Uiso 1 1 calc R U . . .
C14 C 0.73530(19) 0.53601(16) 0.92896(14) 0.0366(6) Uani 1 1 d . . . . .
H14A H 0.764973 0.484830 0.944331 0.055 Uiso 1 1 calc R U . . .
H14B H 0.734795 0.568738 0.975469 0.055 Uiso 1 1 calc R U . . .
H14C H 0.770108 0.563501 0.893519 0.055 Uiso 1 1 calc R U . . .
C15 C 0.78553(17) 0.41840(14) 0.56983(13) 0.0264(5) Uani 1 1 d . . . . .
C16 C 0.87479(16) 0.41923(14) 0.55002(13) 0.0271(5) Uani 1 1 d . . . . .
C17 C 0.88448(17) 0.42299(15) 0.47193(14) 0.0313(5) Uani 1 1 d . . . . .
H17A H 0.945127 0.422857 0.459072 0.038 Uiso 1 1 calc R U . . .
C18 C 0.80802(18) 0.42695(16) 0.41216(14) 0.0341(6) Uani 1 1 d . . . . .
C19 C 0.72011(19) 0.42741(17) 0.43273(14) 0.0374(6) Uani 1 1 d . . . . .
H19A H 0.667081 0.431209 0.392794 0.045 Uiso 1 1 calc R U . . .
C20 C 0.70740(18) 0.42247(17) 0.51029(14) 0.0344(6) Uani 1 1 d . . . . .
C21 C 0.95933(18) 0.41750(18) 0.61299(15) 0.0383(6) Uani 1 1 d . . . . .
H21A H 0.964077 0.467829 0.641789 0.057 Uiso 1 1 calc R U . . .
H21B H 1.015019 0.410095 0.589385 0.057 Uiso 1 1 calc R U . . .
H21C H 0.953980 0.373468 0.648827 0.057 Uiso 1 1 calc R U . . .
C22 C 0.8188(2) 0.4327(2) 0.32741(15) 0.0486(7) Uani 1 1 d . . . . .
H22A H 0.845538 0.484499 0.317852 0.073 Uiso 1 1 calc R U . . .
H22B H 0.757869 0.427068 0.294148 0.073 Uiso 1 1 calc R U . . .
H22C H 0.860153 0.390283 0.315342 0.073 Uiso 1 1 calc R U . . .
C23 C 0.61114(18) 0.4210(2) 0.53002(16) 0.0476(8) Uani 1 1 d . . . . .
H23A H 0.598046 0.367920 0.548630 0.071 Uiso 1 1 calc R U . . .
H23B H 0.565758 0.433952 0.483400 0.071 Uiso 1 1 calc R U . . .
H23C H 0.606861 0.460266 0.570872 0.071 Uiso 1 1 calc R U . . .
C24 C 0.84639(17) 0.40623(13) 0.84305(12) 0.0258(5) Uani 1 1 d . . . . .
N25 N 0.86843(13) 0.46629(11) 0.79748(10) 0.0245(4) Uani 1 1 d . . . . .
C26 C 0.95355(16) 0.49805(14) 0.80829(13) 0.0259(5) Uani 1 1 d . . . . .
H26A H 0.966655 0.537888 0.773027 0.031 Uiso 1 1 calc R U . . .
C27 C 1.02338(17) 0.47568(16) 0.86831(14) 0.0327(5) Uani 1 1 d . . . . .
C28 C 1.00160(18) 0.41406(16) 0.91500(14) 0.0357(6) Uani 1 1 d . . . . .
H28A H 1.047397 0.397175 0.957361 0.043 Uiso 1 1 calc R U . . .
C29 C 0.91611(18) 0.37593(15) 0.90275(13) 0.0321(5) Uani 1 1 d . . . . .
C30 C 1.1161(2) 0.51731(19) 0.88085(17) 0.0462(7) Uani 1 1 d . . . . .
H30A H 1.126627 0.542893 0.932200 0.069 Uiso 1 1 calc R U . . .
H30B H 1.116426 0.557683 0.840306 0.069 Uiso 1 1 calc R U . . .
H30C H 1.165431 0.478452 0.878221 0.069 Uiso 1 1 calc R U . . .
C31 C 0.9024(2) 0.30567(18) 0.95320(17) 0.0473(7) Uani 1 1 d . . . . .
H31A H 0.854890 0.318436 0.984795 0.071 Uiso 1 1 calc R U . . .
H31B H 0.961073 0.293233 0.987552 0.071 Uiso 1 1 calc R U . . .
H31C H 0.882227 0.259634 0.920068 0.071 Uiso 1 1 calc R U . . .
P32 P 0.85814(4) 0.71625(4) 0.73540(3) 0.02830(13) Uani 1 1 d . . . . .
C33 C 0.96983(19) 0.71515(18) 0.70136(17) 0.0440(7) Uani 1 1 d . . . . .
H33A H 0.995155 0.661052 0.705338 0.066 Uiso 1 1 calc R U . . .
H33B H 1.013223 0.751115 0.733602 0.066 Uiso 1 1 calc R U . . .
H33C H 0.960973 0.732687 0.646899 0.066 Uiso 1 1 calc R U . . .
C34 C 0.8983(2) 0.70306(16) 0.84073(14) 0.0392(6) Uani 1 1 d . . . . .
H34A H 0.845968 0.710411 0.868481 0.059 Uiso 1 1 calc R U . . .
H34B H 0.946700 0.742349 0.859139 0.059 Uiso 1 1 calc R U . . .
H34C H 0.923766 0.649385 0.850666 0.059 Uiso 1 1 calc R U . . .
C35 C 0.8391(2) 0.82459(16) 0.73597(17) 0.0427(6) Uani 1 1 d . . . . .
H35A H 0.824755 0.844093 0.682198 0.064 Uiso 1 1 calc R U . . .
H35B H 0.895406 0.850858 0.763070 0.064 Uiso 1 1 calc R U . . .
H35C H 0.787068 0.836424 0.762954 0.064 Uiso 1 1 calc R U . . .
P36 P 0.62963(4) 0.70076(3) 0.70035(3) 0.02532(13) Uani 1 1 d . . . . .
C37 C 0.6266(2) 0.72727(17) 0.80209(14) 0.0401(6) Uani 1 1 d . . . . .
H37A H 0.631621 0.678926 0.833974 0.060 Uiso 1 1 calc R U . . .
H37B H 0.567854 0.754230 0.805261 0.060 Uiso 1 1 calc R U . . .
H37C H 0.678631 0.762813 0.821386 0.060 Uiso 1 1 calc R U . . .
C38 C 0.59546(19) 0.79656(15) 0.65252(15) 0.0359(6) Uani 1 1 d . . . . .
H38A H 0.647067 0.834328 0.664270 0.054 Uiso 1 1 calc R U . . .
H38B H 0.541106 0.817619 0.671854 0.054 Uiso 1 1 calc R U . . .
H38C H 0.580028 0.788683 0.595996 0.054 Uiso 1 1 calc R U . . .
C39 C 0.51824(19) 0.65017(17) 0.67606(17) 0.0415(6) Uani 1 1 d . . . . .
H39A H 0.505972 0.637868 0.620204 0.062 Uiso 1 1 calc R U . . .
H39B H 0.468892 0.684681 0.688811 0.062 Uiso 1 1 calc R U . . .
H39C H 0.519895 0.600738 0.706069 0.062 Uiso 1 1 calc R U . . .
P40 P 0.74870(4) 0.66859(4) 0.55893(3) 0.02627(13) Uani 1 1 d . . . . .
C41 C 0.7642(2) 0.77285(16) 0.53163(15) 0.0379(6) Uani 1 1 d . . . . .
H41A H 0.719543 0.806438 0.552681 0.057 Uiso 1 1 calc R U . . .
H41B H 0.753734 0.777560 0.474685 0.057 Uiso 1 1 calc R U . . .
H41C H 0.827557 0.790068 0.553006 0.057 Uiso 1 1 calc R U . . .
C42 C 0.6421(2) 0.64540(18) 0.49081(14) 0.0412(6) Uani 1 1 d . . . . .
H42A H 0.629714 0.588199 0.492261 0.062 Uiso 1 1 calc R U . . .
H42B H 0.649634 0.660723 0.437926 0.062 Uiso 1 1 calc R U . . .
H42C H 0.590021 0.674844 0.505756 0.062 Uiso 1 1 calc R U . . .
C43 C 0.8355(2) 0.62462(17) 0.50765(16) 0.0425(7) Uani 1 1 d . . . . .
H43A H 0.897852 0.639898 0.533865 0.064 Uiso 1 1 calc R U . . .
H43B H 0.825550 0.643808 0.453700 0.064 Uiso 1 1 calc R U . . .
H43C H 0.829722 0.566563 0.507885 0.064 Uiso 1 1 calc R U . . .

loop_
_atom_site_aniso_label
_atom_site_aniso_U_11
_atom_site_aniso_U_22
_atom_site_aniso_U_33
_atom_site_aniso_U_23
_atom_site_aniso_U_13
_atom_site_aniso_U_12
Fe1 0.02394(18) 0.01887(17) 0.01811(15) 0.00130(13) 0.00390(12) 0.00063(14)
Al1 0.0226(3) 0.0190(3) 0.0199(3) 0.0011(2) 0.0050(2) -0.0001(2)
N1 0.0280(10) 0.0242(10) 0.0240(9) 0.0045(7) 0.0090(7) 0.0012(8)
C1 0.0336(13) 0.0216(11) 0.0289(11) 0.0042(9) 0.0094(9) 0.0012(9)
C2 0.0370(13) 0.0179(11) 0.0363(12) -0.0002(9) 0.0109(10) -0.0020(9)
C3 0.0336(13) 0.0226(11) 0.0327(12) -0.0053(10) 0.0092(10) -0.0031(9)
N3 0.0294(10) 0.0230(10) 0.0246(9) -0.0020(7) 0.0087(8) -0.0008(8)
C4 0.0430(15) 0.0286(13) 0.0397(13) 0.0089(11) 0.0157(11) 0.0017(11)
C5 0.066(2) 0.0251(13) 0.0439(15) -0.0055(12) 0.0189(14) -0.0043(13)
C6 0.0280(12) 0.0228(11) 0.0301(11) 0.0053(9) 0.0122(9) -0.0003(9)
C7 0.0308(13) 0.0322(13) 0.0358(12) 0.0089(10) 0.0117(10) -0.0026(10)
C8 0.0299(14) 0.0454(16) 0.0532(16) 0.0182(14) 0.0173(12) 0.0054(12)
C9 0.0480(17) 0.0459(17) 0.0495(16) 0.0149(13) 0.0296(14) 0.0148(13)
C10 0.0561(18) 0.0383(15) 0.0343(13) 0.0027(11) 0.0232(13) 0.0074(13)
C11 0.0425(15) 0.0299(13) 0.0281(11) 0.0035(10) 0.0128(10) 0.0053(11)
C12 0.0297(13) 0.0472(16) 0.0424(14) -0.0005(12) 0.0066(11) -0.0092(12)
C13 0.070(2) 0.081(3) 0.072(2) 0.018(2) 0.044(2) 0.038(2)
C14 0.0477(16) 0.0360(14) 0.0263(11) -0.0032(10) 0.0068(11) 0.0028(12)
C15 0.0302(12) 0.0258(12) 0.0245(11) -0.0038(9) 0.0081(9) -0.0033(9)
C16 0.0297(12) 0.0244(11) 0.0278(11) -0.0004(9) 0.0067(9) 0.0063(9)
C17 0.0313(13) 0.0319(13) 0.0331(12) -0.0020(10) 0.0125(10) 0.0042(10)
C18 0.0394(14) 0.0402(14) 0.0240(11) -0.0047(10) 0.0088(10) 0.0017(11)
C19 0.0334(13) 0.0512(17) 0.0266(12) -0.0084(11) 0.0020(10) -0.0048(12)
C20 0.0309(13) 0.0447(15) 0.0284(12) -0.0088(11) 0.0069(10) -0.0047(11)
C21 0.0286(13) 0.0530(17) 0.0339(13) 0.0026(12) 0.0070(10) 0.0078(12)
C22 0.0484(17) 0.070(2) 0.0294(13) -0.0023(13) 0.0125(12) 0.0018(15)
C23 0.0281(14) 0.081(2) 0.0335(13) -0.0097(14) 0.0038(11) -0.0115(14)
C24 0.0354(13) 0.0207(11) 0.0228(10) 0.0013(9) 0.0091(9) 0.0061(9)
N25 0.0272(10) 0.0228(9) 0.0232(9) 0.0005(7) 0.0039(7) 0.0026(8)
C26 0.0264(12) 0.0261(12) 0.0247(10) -0.0002(9) 0.0033(9) 0.0011(9)
C27 0.0306(13) 0.0367(14) 0.0299(12) -0.0038(10) 0.0022(10) 0.0052(10)
C28 0.0375(14) 0.0390(14) 0.0280(12) 0.0027(11) -0.0012(10) 0.0118(11)
C29 0.0394(14) 0.0324(13) 0.0254(11) 0.0051(10) 0.0081(10) 0.0100(11)
C30 0.0349(15) 0.0516(18) 0.0463(15) 0.0000(13) -0.0092(12) -0.0008(13)
C31 0.0537(18) 0.0462(17) 0.0419(15) 0.0220(13) 0.0076(13) 0.0096(14)
P32 0.0302(3) 0.0246(3) 0.0288(3) 0.0006(2) 0.0015(2) -0.0037(2)
C33 0.0342(15) 0.0472(17) 0.0502(16) 0.0054(13) 0.0063(12) -0.0098(12)
C34 0.0469(16) 0.0360(14) 0.0306(12) -0.0031(11) -0.0047(11) -0.0031(12)
C35 0.0510(17) 0.0255(13) 0.0473(15) 0.0000(11) -0.0043(13) -0.0055(12)
P36 0.0288(3) 0.0237(3) 0.0243(3) 0.0011(2) 0.0067(2) 0.0038(2)
C37 0.0531(17) 0.0388(15) 0.0305(12) -0.0016(11) 0.0126(12) 0.0135(13)
C38 0.0381(14) 0.0301(13) 0.0400(14) 0.0070(11) 0.0086(11) 0.0073(11)
C39 0.0361(15) 0.0377(15) 0.0505(16) 0.0002(12) 0.0070(12) 0.0008(12)
P40 0.0328(3) 0.0257(3) 0.0214(3) 0.0044(2) 0.0076(2) 0.0013(2)
C41 0.0504(16) 0.0330(14) 0.0329(12) 0.0102(11) 0.0151(11) 0.0018(12)
C42 0.0490(16) 0.0485(17) 0.0236(11) 0.0053(11) -0.0008(11) -0.0047(13)
C43 0.0560(18) 0.0389(15) 0.0383(14) 0.0054(12) 0.0247(13) 0.0067(13)

_geom_special_details            
; 
 All esds (except the esd in the dihedral angle between two l.s. planes) 
 are estimated using the full covariance matrix.  The cell esds are taken 
 into account individually in the estimation of esds in distances, angles 
 and torsion angles; correlations between esds in cell parameters are only 
 used when they are defined by crystal symmetry.  An approximate (isotropic) 
 treatment of cell esds is used for estimating esds involving l.s. planes. 
;

loop_
_geom_bond_atom_site_label_1
_geom_bond_atom_site_label_2
_geom_bond_distance
_geom_bond_site_symmetry_2
_geom_bond_publ_flag
Fe1 P32 2.1777(7) . ?
Fe1 P40 2.1827(6) . ?
Fe1 P36 2.1868(7) . ?
Fe1 Al1 2.3400(7) . ?
Al1 N1 1.8547(18) . ?
Al1 N3 1.9083(19) . ?
Al1 N25 2.029(2) . ?
N1 C6 1.421(3) . ?
N1 C1 1.481(3) . ?
C1 C2 1.522(3) . ?
C1 C4 1.531(3) . ?
C1 C24 1.554(3) . ?
C2 C3 1.360(3) . ?
C3 N3 1.382(3) . ?
C3 C5 1.515(3) . ?
N3 C15 1.433(3) . ?
C6 C11 1.408(3) . ?
C6 C7 1.410(3) . ?
C7 C8 1.398(4) . ?
C7 C12 1.501(4) . ?
C8 C9 1.381(4) . ?
C9 C10 1.381(4) . ?
C9 C13 1.517(4) . ?
C10 C11 1.397(4) . ?
C11 C14 1.503(4) . ?
C15 C16 1.405(3) . ?
C15 C20 1.405(3) . ?
C16 C17 1.392(3) . ?
C16 C21 1.504(3) . ?
C17 C18 1.391(4) . ?
C18 C19 1.391(4) . ?
C18 C22 1.514(3) . ?
C19 C20 1.396(3) . ?
C20 C23 1.503(4) . ?
C24 N25 1.357(3) . ?
C24 C29 1.419(3) . ?
N25 C26 1.336(3) . ?
C26 C27 1.381(3) . ?
C27 C28 1.387(4) . ?
C27 C30 1.506(4) . ?
C28 C29 1.387(4) . ?
C29 C31 1.506(4) . ?
P32 C33 1.828(3) . ?
P32 C34 1.840(3) . ?
P32 C35 1.843(3) . ?
P36 C39 1.820(3) . ?
P36 C37 1.834(2) . ?
P36 C38 1.843(3) . ?
P40 C43 1.828(3) . ?
P40 C42 1.829(3) . ?
P40 C41 1.841(3) . ?

loop_
_geom_angle_atom_site_label_1
_geom_angle_atom_site_label_2
_geom_angle_atom_site_label_3
_geom_angle
_geom_angle_site_symmetry_1
_geom_angle_site_symmetry_3
_geom_angle_publ_flag
P32 Fe1 P40 98.73(3) . . ?
P32 Fe1 P36 98.17(3) . . ?
P40 Fe1 P36 97.82(3) . . ?
P32 Fe1 Al1 120.07(3) . . ?
P40 Fe1 Al1 120.40(3) . . ?
P36 Fe1 Al1 117.03(3) . . ?
N1 Al1 N3 97.61(9) . . ?
N1 Al1 N25 83.29(8) . . ?
N3 Al1 N25 93.01(8) . . ?
N1 Al1 Fe1 127.76(7) . . ?
N3 Al1 Fe1 126.39(6) . . ?
N25 Al1 Fe1 116.48(6) . . ?
C6 N1 C1 119.94(17) . . ?
C6 N1 Al1 127.91(15) . . ?
C1 N1 Al1 108.18(14) . . ?
N1 C1 C2 110.24(19) . . ?
N1 C1 C4 111.88(19) . . ?
C2 C1 C4 108.2(2) . . ?
N1 C1 C24 107.48(18) . . ?
C2 C1 C24 102.42(18) . . ?
C4 C1 C24 116.2(2) . . ?
C3 C2 C1 126.3(2) . . ?
C2 C3 N3 124.1(2) . . ?
C2 C3 C5 117.6(2) . . ?
N3 C3 C5 118.3(2) . . ?
C3 N3 C15 116.37(19) . . ?
C3 N3 Al1 118.97(15) . . ?
C15 N3 Al1 124.60(15) . . ?
C11 C6 C7 118.0(2) . . ?
C11 C6 N1 122.9(2) . . ?
C7 C6 N1 119.0(2) . . ?
C8 C7 C6 119.9(3) . . ?
C8 C7 C12 119.7(2) . . ?
C6 C7 C12 120.3(2) . . ?
C9 C8 C7 122.2(3) . . ?
C8 C9 C10 117.6(2) . . ?
C8 C9 C13 121.7(3) . . ?
C10 C9 C13 120.6(3) . . ?
C9 C10 C11 122.3(3) . . ?
C10 C11 C6 119.9(3) . . ?
C10 C11 C14 119.4(2) . . ?
C6 C11 C14 120.7(2) . . ?
C16 C15 C20 119.3(2) . . ?
C16 C15 N3 120.7(2) . . ?
C20 C15 N3 120.0(2) . . ?
C17 C16 C15 119.6(2) . . ?
C17 C16 C21 120.3(2) . . ?
C15 C16 C21 120.1(2) . . ?
C18 C17 C16 122.0(2) . . ?
C19 C18 C17 117.8(2) . . ?
C19 C18 C22 120.4(2) . . ?
C17 C18 C22 121.8(2) . . ?
C18 C19 C20 122.0(2) . . ?
C19 C20 C15 119.3(2) . . ?
C19 C20 C23 120.4(2) . . ?
C15 C20 C23 120.2(2) . . ?
N25 C24 C29 118.9(2) . . ?
N25 C24 C1 110.79(19) . . ?
C29 C24 C1 130.2(2) . . ?
C26 N25 C24 121.6(2) . . ?
C26 N25 Al1 126.22(15) . . ?
C24 N25 Al1 112.21(16) . . ?
N25 C26 C27 123.1(2) . . ?
C26 C27 C28 115.7(2) . . ?
C26 C27 C30 120.8(2) . . ?
C28 C27 C30 123.6(2) . . ?
C29 C28 C27 123.1(2) . . ?
C28 C29 C24 117.4(2) . . ?
C28 C29 C31 118.6(2) . . ?
C24 C29 C31 123.9(3) . . ?
C33 P32 C34 99.89(14) . . ?
C33 P32 C35 98.94(14) . . ?
C34 P32 C35 97.84(13) . . ?
C33 P32 Fe1 117.33(10) . . ?
C34 P32 Fe1 116.40(9) . . ?
C35 P32 Fe1 122.27(10) . . ?
C39 P36 C37 99.74(14) . . ?
C39 P36 C38 98.14(13) . . ?
C37 P36 C38 100.03(12) . . ?
C39 P36 Fe1 116.32(9) . . ?
C37 P36 Fe1 115.82(9) . . ?
C38 P36 Fe1 122.82(9) . . ?
C43 P40 C42 100.45(14) . . ?
C43 P40 C41 97.64(12) . . ?
C42 P40 C41 99.46(13) . . ?
C43 P40 Fe1 117.61(9) . . ?
C42 P40 Fe1 116.35(9) . . ?
C41 P40 Fe1 121.40(9) . . ?

_refine_diff_density_max         0.349
_refine_diff_density_min         -0.265
_refine_diff_density_rms         0.052

_shelx_res_file                  
; 
TITL MRC2163 in P2(1)/c 
    MRC2163.res 
    created by SHELXL-2018/3 at 08:40:51 on 12-Aug-2021 
REM P2(1)/c (#14 in standard setting) 
REM NG128 
CELL 1.54184  14.603955  16.816842  17.407255  90.0000  99.8760  90.0000 
ZERR    4.00   0.000209   0.000216   0.000198   0.0000   0.0012   0.0000 
LATT  1 
SYMM -x, y+1/2,-z+1/2 
SFAC C H Al Fe N P 
UNIT 156 268 4 4 12 12 
TEMP -100 
  
L.S. 6 
OMIT    12  14   2 
OMIT   -15  10   3 
OMIT   -13  13   1 
OMIT     9  12  10 
OMIT   -14  10   8 
FMAP 2 
PLAN 10 
  
ACTA 
  
RTAB FE-H FE1 H1A 
RTAB FE-H FE1 H1B 
RTAB FE-H FE1 H1C 
RTAB AL-H AL1 H1A 
RTAB AL-H AL1 H1B 
RTAB AL-H AL1 H1C 
RTAB MHM FE1 H1A AL1 
RTAB MHM FE1 H1B AL1 
RTAB MHM FE1 H1C AL1 
  
WGHT    0.041500    0.255700 
FVAR       3.72036 
FE1   4    0.751751    0.633922    0.680181    11.00000    0.02394    0.01887 = 
         0.01811    0.00130    0.00390    0.00063 
AL1   3    0.758910    0.499576    0.715720    11.00000    0.02265    0.01904 = 
         0.01986    0.00114    0.00501   -0.00009 
H1A   2    0.748522    0.601011    0.757382    11.00000    0.02972 
H1B   2    0.830642    0.576082    0.673644    11.00000    0.04237 
H1C   2    0.684481    0.570799    0.648744    11.00000    0.03067 
N1    5    0.690501    0.447622    0.780949    11.00000    0.02805    0.02422 = 
         0.02396    0.00451    0.00901    0.00120 
C1    1    0.744768    0.377998    0.815232    11.00000    0.03362    0.02157 = 
         0.02892    0.00420    0.00936    0.00117 
C2    1    0.755649    0.318133    0.751830    11.00000    0.03701    0.01793 = 
         0.03631   -0.00015    0.01089   -0.00200 
AFIX  43 
H2A   2    0.752957    0.263456    0.764981    11.00000   -1.20000 
AFIX   0 
C3    1    0.768850    0.335344    0.678195    11.00000    0.03360    0.02258 = 
         0.03273   -0.00533    0.00918   -0.00307 
N3    5    0.773634    0.411654    0.649614    11.00000    0.02936    0.02301 = 
         0.02460   -0.00201    0.00867   -0.00084 
C4    1    0.697967    0.336001    0.876273    11.00000    0.04305    0.02864 = 
         0.03974    0.00889    0.01573    0.00173 
AFIX 137 
H4A   2    0.728036    0.284503    0.889355    11.00000   -1.50000 
H4B   2    0.632016    0.327690    0.855219    11.00000   -1.50000 
H4C   2    0.703892    0.368929    0.923316    11.00000   -1.50000 
AFIX   0 
C5    1    0.780106    0.266225    0.624755    11.00000    0.06575    0.02506 = 
         0.04390   -0.00551    0.01888   -0.00432 
AFIX 137 
H5A   2    0.733091    0.269934    0.577411    11.00000   -1.50000 
H5B   2    0.772263    0.216097    0.651594    11.00000   -1.50000 
H5C   2    0.842244    0.267942    0.610696    11.00000   -1.50000 
AFIX   0 
C6    1    0.619005    0.479418    0.817884    11.00000    0.02799    0.02280 = 
         0.03014    0.00530    0.01224   -0.00031 
C7    1    0.525597    0.470189    0.781585    11.00000    0.03083    0.03224 = 
         0.03585    0.00886    0.01172   -0.00258 
C8    1    0.454535    0.504351    0.815055    11.00000    0.02990    0.04542 = 
         0.05324    0.01820    0.01732    0.00537 
AFIX  43 
H8A   2    0.391995    0.497987    0.789664    11.00000   -1.20000 
AFIX   0 
C9    1    0.472152    0.547028    0.883764    11.00000    0.04801    0.04587 = 
         0.04953    0.01491    0.02958    0.01479 
C10   1    0.563646    0.554642    0.919812    11.00000    0.05612    0.03828 = 
         0.03433    0.00273    0.02317    0.00739 
AFIX  43 
H10A  2    0.577042    0.582976    0.967637    11.00000   -1.20000 
AFIX   0 
C11   1    0.637178    0.522149    0.888424    11.00000    0.04249    0.02986 = 
         0.02811    0.00353    0.01276    0.00532 
C12   1    0.502210    0.426269    0.705671    11.00000    0.02973    0.04723 = 
         0.04237   -0.00054    0.00661   -0.00921 
AFIX 137 
H12A  2    0.514567    0.460525    0.663065    11.00000   -1.50000 
H12B  2    0.436346    0.411425    0.696778    11.00000   -1.50000 
H12C  2    0.540450    0.378185    0.707614    11.00000   -1.50000 
AFIX   0 
C13   1    0.394760    0.586398    0.917953    11.00000    0.06951    0.08102 = 
         0.07238    0.01785    0.04382    0.03762 
AFIX 137 
H13A  2    0.411669    0.587985    0.974901    11.00000   -1.50000 
H13B  2    0.337207    0.555932    0.903315    11.00000   -1.50000 
H13C  2    0.385401    0.640714    0.897734    11.00000   -1.50000 
AFIX   0 
C14   1    0.735298    0.536010    0.928962    11.00000    0.04772    0.03603 = 
         0.02630   -0.00320    0.00677    0.00283 
AFIX 137 
H14A  2    0.764973    0.484830    0.944331    11.00000   -1.50000 
H14B  2    0.734795    0.568738    0.975469    11.00000   -1.50000 
H14C  2    0.770108    0.563501    0.893519    11.00000   -1.50000 
AFIX   0 
C15   1    0.785528    0.418403    0.569834    11.00000    0.03018    0.02577 = 
         0.02451   -0.00377    0.00806   -0.00331 
C16   1    0.874793    0.419228    0.550022    11.00000    0.02965    0.02443 = 
         0.02778   -0.00042    0.00665    0.00630 
C17   1    0.884483    0.422993    0.471933    11.00000    0.03126    0.03192 = 
         0.03307   -0.00197    0.01254    0.00419 
AFIX  43 
H17A  2    0.945127    0.422857    0.459072    11.00000   -1.20000 
AFIX   0 
C18   1    0.808021    0.426949    0.412164    11.00000    0.03942    0.04022 = 
         0.02396   -0.00468    0.00880    0.00171 
C19   1    0.720111    0.427413    0.432733    11.00000    0.03338    0.05119 = 
         0.02663   -0.00836    0.00196   -0.00480 
AFIX  43 
H19A  2    0.667081    0.431209    0.392794    11.00000   -1.20000 
AFIX   0 
C20   1    0.707396    0.422472    0.510291    11.00000    0.03085    0.04466 = 
         0.02838   -0.00879    0.00693   -0.00465 
C21   1    0.959332    0.417505    0.612991    11.00000    0.02859    0.05304 = 
         0.03391    0.00255    0.00697    0.00781 
AFIX 137 
H21A  2    0.964077    0.467829    0.641789    11.00000   -1.50000 
H21B  2    1.015019    0.410095    0.589385    11.00000   -1.50000 
H21C  2    0.953980    0.373468    0.648827    11.00000   -1.50000 
AFIX   0 
C22   1    0.818850    0.432707    0.327405    11.00000    0.04843    0.07018 = 
         0.02936   -0.00232    0.01254    0.00185 
AFIX 137 
H22A  2    0.845538    0.484499    0.317852    11.00000   -1.50000 
H22B  2    0.757869    0.427068    0.294148    11.00000   -1.50000 
H22C  2    0.860153    0.390283    0.315342    11.00000   -1.50000 
AFIX   0 
C23   1    0.611137    0.421027    0.530015    11.00000    0.02814    0.08065 = 
         0.03353   -0.00973    0.00385   -0.01151 
AFIX 137 
H23A  2    0.598046    0.367920    0.548630    11.00000   -1.50000 
H23B  2    0.565758    0.433952    0.483400    11.00000   -1.50000 
H23C  2    0.606861    0.460266    0.570872    11.00000   -1.50000 
AFIX   0 
C24   1    0.846386    0.406231    0.843046    11.00000    0.03542    0.02071 = 
         0.02276    0.00126    0.00911    0.00611 
N25   5    0.868431    0.466291    0.797479    11.00000    0.02721    0.02284 = 
         0.02323    0.00046    0.00391    0.00261 
C26   1    0.953555    0.498049    0.808289    11.00000    0.02642    0.02610 = 
         0.02470   -0.00021    0.00331    0.00112 
AFIX  43 
H26A  2    0.966655    0.537888    0.773027    11.00000   -1.20000 
AFIX   0 
C27   1    1.023379    0.475685    0.868305    11.00000    0.03057    0.03673 = 
         0.02985   -0.00375    0.00217    0.00518 
C28   1    1.001601    0.414058    0.915000    11.00000    0.03751    0.03903 = 
         0.02802    0.00265   -0.00121    0.01177 
AFIX  43 
H28A  2    1.047397    0.397175    0.957361    11.00000   -1.20000 
AFIX   0 
C29   1    0.916107    0.375929    0.902752    11.00000    0.03945    0.03241 = 
         0.02535    0.00514    0.00811    0.01000 
C30   1    1.116060    0.517314    0.880854    11.00000    0.03487    0.05161 = 
         0.04628    0.00003   -0.00922   -0.00082 
AFIX 137 
H30A  2    1.126627    0.542893    0.932200    11.00000   -1.50000 
H30B  2    1.116426    0.557683    0.840306    11.00000   -1.50000 
H30C  2    1.165431    0.478452    0.878221    11.00000   -1.50000 
AFIX   0 
C31   1    0.902376    0.305675    0.953195    11.00000    0.05367    0.04618 = 
         0.04193    0.02195    0.00758    0.00959 
AFIX 137 
H31A  2    0.854890    0.318436    0.984795    11.00000   -1.50000 
H31B  2    0.961073    0.293233    0.987552    11.00000   -1.50000 
H31C  2    0.882227    0.259634    0.920068    11.00000   -1.50000 
AFIX   0 
P32   6    0.858143    0.716250    0.735397    11.00000    0.03019    0.02463 = 
         0.02883    0.00061    0.00148   -0.00368 
C33   1    0.969830    0.715148    0.701361    11.00000    0.03423    0.04723 = 
         0.05017    0.00545    0.00632   -0.00980 
AFIX 137 
H33A  2    0.995155    0.661052    0.705338    11.00000   -1.50000 
H33B  2    1.013223    0.751115    0.733602    11.00000   -1.50000 
H33C  2    0.960973    0.732687    0.646899    11.00000   -1.50000 
AFIX   0 
C34   1    0.898342    0.703057    0.840731    11.00000    0.04686    0.03595 = 
         0.03065   -0.00312   -0.00467   -0.00310 
AFIX 137 
H34A  2    0.845968    0.710411    0.868481    11.00000   -1.50000 
H34B  2    0.946700    0.742349    0.859139    11.00000   -1.50000 
H34C  2    0.923766    0.649385    0.850666    11.00000   -1.50000 
AFIX   0 
C35   1    0.839115    0.824592    0.735972    11.00000    0.05096    0.02549 = 
         0.04729    0.00002   -0.00427   -0.00552 
AFIX 137 
H35A  2    0.824755    0.844093    0.682198    11.00000   -1.50000 
H35B  2    0.895406    0.850858    0.763070    11.00000   -1.50000 
H35C  2    0.787068    0.836424    0.762954    11.00000   -1.50000 
AFIX   0 
P36   6    0.629634    0.700760    0.700354    11.00000    0.02877    0.02365 = 
         0.02429    0.00106    0.00673    0.00380 
C37   1    0.626579    0.727268    0.802087    11.00000    0.05310    0.03881 = 
         0.03046   -0.00163    0.01259    0.01353 
AFIX 137 
H37A  2    0.631621    0.678926    0.833974    11.00000   -1.50000 
H37B  2    0.567854    0.754230    0.805261    11.00000   -1.50000 
H37C  2    0.678631    0.762813    0.821386    11.00000   -1.50000 
AFIX   0 
C38   1    0.595459    0.796560    0.652520    11.00000    0.03812    0.03009 = 
         0.04005    0.00696    0.00856    0.00726 
AFIX 137 
H38A  2    0.647067    0.834328    0.664270    11.00000   -1.50000 
H38B  2    0.541106    0.817619    0.671854    11.00000   -1.50000 
H38C  2    0.580028    0.788683    0.595996    11.00000   -1.50000 
AFIX   0 
C39   1    0.518244    0.650174    0.676056    11.00000    0.03609    0.03774 = 
         0.05051    0.00016    0.00698    0.00083 
AFIX 137 
H39A  2    0.505972    0.637868    0.620204    11.00000   -1.50000 
H39B  2    0.468892    0.684681    0.688811    11.00000   -1.50000 
H39C  2    0.519895    0.600738    0.706069    11.00000   -1.50000 
AFIX   0 
P40   6    0.748695    0.668585    0.558932    11.00000    0.03277    0.02571 = 
         0.02138    0.00437    0.00762    0.00129 
C41   1    0.764194    0.772852    0.531635    11.00000    0.05042    0.03302 = 
         0.03294    0.01024    0.01511    0.00179 
AFIX 137 
H41A  2    0.719543    0.806438    0.552681    11.00000   -1.50000 
H41B  2    0.753734    0.777560    0.474685    11.00000   -1.50000 
H41C  2    0.827557    0.790068    0.553006    11.00000   -1.50000 
AFIX   0 
C42   1    0.642149    0.645397    0.490812    11.00000    0.04900    0.04850 = 
         0.02356    0.00525   -0.00084   -0.00468 
AFIX 137 
H42A  2    0.629714    0.588199    0.492261    11.00000   -1.50000 
H42B  2    0.649634    0.660723    0.437926    11.00000   -1.50000 
H42C  2    0.590021    0.674844    0.505756    11.00000   -1.50000 
AFIX   0 
C43   1    0.835521    0.624616    0.507650    11.00000    0.05600    0.03892 = 
         0.03829    0.00543    0.02469    0.00671 
AFIX 137 
H43A  2    0.897852    0.639898    0.533865    11.00000   -1.50000 
H43B  2    0.825550    0.643808    0.453700    11.00000   -1.50000 
H43C  2    0.829722    0.566563    0.507885    11.00000   -1.50000 
  
AFIX   0 
HKLF 4 
  
  
  
  
REM  MRC2163 in P2(1)/c 
REM wR2 = 0.0968, GooF = S = 1.031, Restrained GooF = 1.031 for all data 
REM R1 = 0.0385 for 6502 Fo > 4sig(Fo) and 0.0521 for all 8033 data 
REM 455 parameters refined using 0 restraints 
  
END 
  
WGHT      0.0415      0.2557 
  
REM Highest difference peak  0.349,  deepest hole -0.265,  1-sigma level  0.052 
Q1    1   0.8122  0.6709  0.7070  11.00000  0.05    0.35 
Q2    1   0.7810  0.4769  0.3030  11.00000  0.05    0.31 
Q3    1   0.6170  0.7569  0.6761  11.00000  0.05    0.29 
Q4    1   0.8846  0.4427  0.3205  11.00000  0.05    0.27 
Q5    1   0.7025  0.5414  0.6824  11.00000  0.05    0.25 
Q6    1   0.7550  0.5682  0.7060  11.00000  0.05    0.25 
Q7    1   0.6781  0.6662  0.6692  11.00000  0.05    0.23 
Q8    1   0.8235  0.5911  0.7087  11.00000  0.05    0.23 
Q9    1   0.9463  0.4212  0.6662  11.00000  0.05    0.23 
Q10   1   0.8367  0.4196  0.5626  11.00000  0.05    0.23 
;
_shelx_res_checksum              42238

_shelx_hkl_file                  
; 
   0   0  -2 500670. 3354.28   2 
   0   0  -3 157.632 173.304   2 
   0   0  -4 1595.02 339.605   2 
   0   0  -5-126.186 264.828   2 
   0   0  -6 58348.3 2063.46   2 
   0   0  -7 151.971 298.210   2 
   0   0  -8 361594. 6213.97   2 
   0   0  -9-271.899 404.935   2 
   0   0 -10 59282.0 2728.32   1 
   0   0 -10 60245.5 2999.58   2 
   0   0 -11 375.306 454.891   2 
   0   0 -11 140.878 416.031   1 
   0   0  12 928.786 412.104   4 
   0   0 -12 1405.84 678.723   2 
   0   0 -13 1098.35 564.276   2 
   0   0  13-232.323 372.537   4 
   0   0  14 1239.67 523.780   4 
   0   0  15 132.713 521.863   4 
   0   0  16 26745.4 1690.79   4 
   0   0  17 76.2032 507.731   4 
   0   0  18 976.983 509.200   4 
   0   0  19-169.450 438.735   4 
   0   0  19-141.495 308.963   5 
   0   0 -21-380.139 245.910   3 
   0  -1  -1 43126.7 865.261   2 
   0   1  -2 328797. 2436.82   2 
   0  -1  -2 317554. 3007.41   2 
   0   1  -3 144932. 2066.09   2 
   0  -1  -3 139510. 2340.56   2 
   0  -1  -4 127059. 2561.86   2 
   0   1  -4 132694. 2339.00   2 
   0   1  -5 319330. 4181.95   2 
   0  -1  -5 328067. 4611.42   2 
   0  -1  -6 375882. 5477.80   2 
   0   1  -6 374204. 5057.76   2 
   0  -1  -7 390.859 375.968   2 
   0   1  -7-116.840 348.314   2 
   0  -1  -8 7851.05 968.129   2 
   0   1  -8 7455.85 940.269   2 
   0   1  -9 37919.8 1936.84   1 
   0  -1  -9 35544.7 2195.67   2 
   0   1  -9 36059.6 2121.07   2 
   0  -1 -10 9245.95 1264.96   2 
   0   1 -10 8152.91 1035.08   1 
   0   1 -10 10075.2 1285.70   2 
   0   1 -11 1292.02 593.308   2 
   0  -1 -11 1028.09 660.468   2 
   0  -1  12 235.321 312.062   4 
   0   1  12 66.6786 344.665   4 
   0  -1 -12 1614.96 704.821   1 
   0  -1 -12 1026.87 684.613   2 
   0   1 -12-219.242 549.631   2 
   0  -1 -13 668.551 637.320   2 
   0  -1  13 949.150 484.426   4 
   0   1  13 1083.14 448.968   4 
   0  -1 -14 303.885 683.060   2 
   0   1  14 2054.52 613.968   4 
   0  -1  14 2014.95 600.710   4 
   0   1  15 8.13384 482.004   4 
   0  -1  15 654.639 615.639   4 
   0   1  16 12878.0 1190.40   4 
   0  -1  16 14818.9 1308.07   4 
   0  -1  17 5858.28 891.142   4 
   0   1  17 6316.23 860.518   4 
   0   1  18 8757.09 930.936   4 
   0  -1  18 6733.19 784.635   5 
   0  -1  18 9500.26 1012.58   4 
   0   1  19 1505.54 479.388   4 
   0  -1  19 528.268 406.980   4 
   0   1  19 1031.97 418.805   5 
   0  -1 -20 7191.67 716.792   3 
   0   1  20 2222.63 353.415   5 
   0  -1 -21 306.285 204.880   3 
   0  -2   0 180364. 1554.56   2 
   0  -2  -1 8833.66 474.797   2 
   0  -2  -2 38021.9 1156.90   2 
   0  -2  -3 566.480 263.883   2 
   0   2  -3 370.938 163.932   2 
   0   2  -3 497.827 116.066   1 
   0   2  -4 91450.8 1873.03   2 
   0   2  -4 91116.5 1576.41   1 
   0  -2  -5 3096.06 592.105   2 
   0   2  -5 2646.83 419.194   2 
   0   2  -5 2959.62 360.483   1 
   0   2  -6 8254.71 766.895   2 
   0   2  -6 8334.31 646.923   1 
   0  -2  -6 6963.19 837.436   2 
   0  -2  -7 88126.2 3032.14   2 
   0   2  -7 90987.1 2385.71   1 
   0   2  -7 91827.5 2737.65   2 
   0  -2  -8 7186.07 975.464   2 
   0   2  -8 7157.46 785.055   1 
   0   2  -8 6240.06 822.376   2 
   0  -2  -9 107133. 3893.19   2 
   0   2  -9 114015. 3686.60   2 
   0   2 -10 73121.4 3201.41   2 
   0  -2 -10 70908.0 3440.15   2 
   0  -2 -11 5747.27 1101.28   2 
   0   2  12 3906.60 596.665   4 
   0  -2 -12 4517.34 981.155   1 
   0  -2  12 5387.12 726.071   4 
   0  -2 -12 5677.99 1231.51   2 
   0  -2  13 4712.16 742.095   4 
   0   2  13 5681.21 736.186   4 
   0  -2 -13 2785.01 874.904   1 
   0  -2 -13 4216.70 1173.62   2 
   0  -2 -14 14513.6 1985.24   2 
   0   2  14 14149.9 1162.18   4 
   0  -2  14 16082.4 1296.67   4 
   0   2  15 31407.7 1760.66   4 
   0  -2  15 30633.5 1822.82   4 
   0  -2  16 13193.4 1260.97   4 
   0   2  16 13542.3 1200.63   4 
   0   2  17 6009.86 856.395   4 
   0  -2  17 7165.28 979.759   4 
   0  -2  18 2911.11 712.793   4 
   0   2  18 2065.95 549.983   4 
   0  -2  19 6368.35 805.558   4 
   0   2  20 6419.81 592.240   5 
   0  -2 -20 11048.6 812.024   3 
   0  -2 -21 2303.95 326.541   3 
   0  -3   0 207.420 124.712   2 
   0  -3  -1 288914. 2964.28   2 
   0  -3   1 289783. 1796.95   2 
   0  -3  -2 1217.76 295.761   2 
   0  -3  -3 230681. 3450.52   2 
   0   3  -4 223862. 1498.35   1 
   0  -3  -4 231059. 3885.20   2 
   0  -3  -5 177329. 3747.84   2 
   0   3  -5 183134. 2012.52   1 
   0  -3  -6 5521.09 799.925   2 
   0   3  -6 6563.27 486.065   1 
   0  -3  -7 78084.2 2944.77   2 
   0   3  -7 78840.9 1907.90   1 
   0  -3  -8 7312.74 1064.61   2 
   0  -3  -9 12064.0 1423.99   2 
   0  -3 -10 72875.4 3588.59   2 
   0  -3 -11 54956.7 3336.24   2 
   0   3  12 26780.6 1408.00   4 
   0  -3  12 30094.5 1593.99   4 
   0  -3 -12 31590.6 2717.83   2 
   0   3  13 29461.2 1555.96   4 
   0  -3 -13 30514.2 2631.92   1 
   0  -3 -13 32677.1 2924.32   2 
   0  -3  13 28741.8 1642.85   4 
   0  -3  14-560.434 580.317   4 
   0   3  14-100.025 378.457   4 
   0  -3 -14-1043.55 1084.28   2 
   0   3  15 20956.9 1398.16   4 
   0  -3  15 20915.8 1529.65   4 
   0   3  16 1689.44 566.268   4 
   0  -3  16 546.158 609.013   4 
   0   3  17 48910.0 2035.37   4 
   0  -3  17 49054.1 2242.08   4 
   0  -3  18 1302.47 667.216   4 
   0  -3 -19 9848.44 906.437   3 
   0  -3  19 9258.83 924.930   4 
   0  -3 -20 1272.46 372.770   3 
   0   3  20 665.444 318.352   5 
   0  -4   0 3221.51 318.518   2 
   0  -4  -1 172108. 2535.19   2 
   0  -4   1 170065. 1696.54   2 
   0  -4  -2 300308. 3821.08   2 
   0  -4   2 277900. 1562.53   2 
   0  -4  -3 225975. 3704.38   2 
   0  -4  -4 10631.8 918.405   2 
   0  -4  -5 390.442 386.104   2 
   0  -4  -6 96015.9 3153.98   2 
   0  -4  -7 93839.3 3371.97   2 
   0  -4  -8 45425.4 2554.01   2 
   0  -4  -9 29428.4 2204.32   2 
   0  -4 -10 8308.22 1371.14   2 
   0  -4 -11 6745.55 1302.76   2 
   0  -4  11 5704.41 721.725   4 
   0  -4 -12 121842. 5387.07   2 
   0  -4  12 120215. 3166.41   4 
   0  -4  13 43501.8 2024.70   4 
   0  -4 -13 41993.7 3179.75   1 
   0  -4 -13 43846.1 3442.22   2 
   0  -4 -14 36926.0 3311.88   2 
   0  -4 -14 33260.3 2885.30   1 
   0  -4  14 35276.3 1913.12   4 
   0  -4  15 337.654 503.095   4 
   0  -4  16 16360.5 1370.22   4 
   0  -4  17 46.8451 558.696   4 
   0  -4 -18 1407.12 564.950   3 
   0  -4  18 1258.26 616.028   4 
   0  -4 -19 86.7349 366.934   3 
   0  -4  19-44.6888 443.354   4 
   0  -4 -20 1147.92 363.136   3 
   0   4  20 430.705 290.291   5 
   0  -5   0 242.150 167.302   2 
   0  -5  -1 356794. 4032.40   2 
   0  -5   1 359760. 2866.62   2 
   0  -5  -2 307516. 4172.94   2 
   0  -5   2 279913. 1707.98   2 
   0  -5  -3 7629.48 774.446   2 
   0  -5  -4 15668.0 1152.15   2 
   0  -5  -5 3394.20 642.314   2 
   0  -5  -6 6243.11 892.519   2 
   0  -5  -7 153156. 4504.34   2 
   0  -5  -8 9422.45 1301.20   2 
   0  -5  -9 52022.2 3000.45   2 
   0  -5 -10 50037.7 3194.12   2 
   0  -5 -11 12954.4 1754.76   2 
   0  -5  11 18634.4 1240.70   4 
   0  -5 -12 14427.4 1940.35   2 
   0  -5  12 15020.5 1188.70   4 
   0  -5 -13 11855.6 1892.70   2 
   0  -5  13 15293.4 1250.94   4 
   0  -5 -14 30899.0 2931.58   1 
   0  -5 -14 25642.9 2809.39   2 
   0  -5  14 27961.5 1713.43   4 
   0  -5  15 1902.70 752.294   4 
   0  -5  16 7771.07 1049.89   4 
   0  -5 -17 4615.81 856.468   3 
   0  -5  17 3988.05 821.296   4 
   0  -5  18 13227.6 1179.83   4 
   0  -5 -18 13124.8 1104.33   3 
   0  -5  19 4123.51 639.859   4 
   0  -5 -19 4794.75 651.869   3 
   0   5  20 526.647 296.974   5 
   0  -5 -20 926.347 303.678   3 
   0  -6   0 3760.83 420.016   2 
   0  -6   1 4698.90 383.514   2 
   0  -6  -1 4122.50 493.649   2 
   0  -6  -2 258958. 4085.61   2 
   0  -6   2 231638. 1697.23   2 
   0  -6  -3 19358.9 1239.28   2 
   0  -6  -4 11003.8 1046.04   2 
   0  -6  -5 17258.3 1409.07   2 
   0  -6  -6 15192.1 1410.27   2 
   0  -6  -7 79099.3 3384.58   2 
   0  -6  -8 30099.9 2255.00   2 
   0  -6  -9 2157.21 806.978   2 
   0  -6 -10 2843.56 896.711   2 
   0  -6  11 691.448 437.597   4 
   0  -6 -11 362.181 794.105   2 
   0  -6  12 17001.0 1255.18   4 
   0  -6 -12 12381.6 1872.88   2 
   0  -6  13 3378.61 710.140   4 
   0  -6 -13 1858.70 1014.80   2 
   0  -6  14 189.537 460.264   4 
   0  -6 -15 9142.26 1105.58   3 
   0  -6  15 8908.25 1043.01   4 
   0  -6 -16 28264.4 1758.53   3 
   0  -6  16 25922.3 1660.79   4 
   0  -6 -17 364.200 538.951   3 
   0  -6  17 465.882 585.980   4 
   0  -6  18 10244.1 1020.14   4 
   0  -6 -18 10550.6 977.566   3 
   0  -6  19 2759.91 547.669   4 
   0  -6 -19 3582.57 564.114   3 
   0  -6 -20 171.799 211.724   3 
   0   6  20-375.119 263.061   5 
   0  -7   0 203.428 216.398   2 
   0  -7  -1 4326.98 565.446   2 
   0  -7   1 3837.78 382.945   2 
   0  -7  -2 13062.3 1017.27   2 
   0  -7  -3 2770.51 573.164   2 
   0  -7  -4 3990.24 743.360   2 
   0  -7  -5 14965.3 1356.77   2 
   0  -7  -6 55548.1 2795.45   2 
   0  -7  -7 2104.49 796.060   2 
   0  -7  -8 3172.84 881.187   2 
   0  -7  -9 44035.2 3000.12   2 
   0  -7 -10 20255.3 2179.89   2 
   0  -7 -10 18934.0 1352.16   3 
   0  -7  10 19276.9 1214.99   4 
   0  -7 -11 13031.6 1210.91   3 
   0  -7  11 12496.4 1044.34   4 
   0  -7 -11 10611.2 1701.73   2 
   0  -7  12 27637.7 1558.13   4 
   0  -7 -12 27408.9 2784.66   2 
   0  -7 -12 27684.1 1743.04   3 
   0  -7 -13 4827.54 1388.43   2 
   0  -7  13 4660.81 793.615   4 
   0  -7 -13 4953.66 865.784   3 
   0  -7 -14 33321.2 1923.84   3 
   0  -7  14 33845.3 1806.80   4 
   0  -7 -15 4011.21 849.859   3 
   0  -7  15 2901.35 694.683   4 
   0  -7 -16 3708.56 824.711   3 
   0  -7  16 3667.63 700.322   4 
   0  -7 -17 2719.85 671.140   3 
   0  -7  17 3208.12 674.338   4 
   0  -7  18 2764.44 567.944   4 
   0  -7 -18 2420.66 587.766   3 
   0  -7 -19 3114.18 494.466   3 
   0  -7  19 2388.48 463.493   4 
   0  -7 -20 2377.18 329.527   3 
   0   7  20 1388.96 296.997   5 
   0  -8   0 30327.7 1313.69   2 
   0  -8  -1 26007.2 1371.46   2 
   0  -8  -2 69836.2 2464.65   2 
   0  -8  -3 378791. 6127.65   2 
   0  -8  -4 4651.15 834.084   2 
   0  -8  -5 7965.69 1094.73   2 
   0  -8  -6 96434.6 3815.00   2 
   0  -8  -7 19066.3 1865.95   2 
   0  -8  -8 1396.98 731.617   2 
   0  -8  -9 611.091 429.001   3 
   0  -8  -9 1156.86 703.824   2 
   0  -8 -10 45765.5 2126.71   3 
   0  -8  10 42397.3 1780.75   4 
   0  -8 -10 45448.8 3320.27   2 
   0  -8 -11 19651.7 1476.85   3 
   0  -8  11 22828.5 1362.82   4 
   0  -8 -11 22391.5 2457.38   2 
   0  -8  12-138.218 414.537   4 
   0  -8 -12 420.386 603.500   3 
   0  -8 -12 629.948 759.648   2 
   0  -8 -13-143.045 535.730   3 
   0  -8  13 431.479 476.833   4 
   0  -8  14 18479.4 1348.47   4 
   0  -8 -14 19479.4 1544.84   3 
   0  -8 -15 7033.91 972.386   3 
   0  -8  15 6945.82 893.503   4 
   0  -8 -16 1725.53 649.614   3 
   0  -8  16 1285.24 488.758   4 
   0  -8  17 1188.42 513.997   4 
   0  -8 -17 2119.12 624.525   3 
   0  -8  18 683.557 416.676   4 
   0  -8 -18 360.509 387.121   3 
   0  -8 -19 5325.72 547.291   3 
   0  -9  -1 34796.0 1674.74   2 
   0  -9  -2 12768.9 1141.27   2 
   0  -9  -3 20941.6 1552.42   2 
   0  -9  -4 57762.0 2719.85   2 
   0  -9  -5 10065.4 1239.58   2 
   0  -9  -6 3397.88 845.382   2 
   0  -9  -7 16121.3 1220.10   3 
   0  -9  -7 12136.4 1568.28   2 
   0  -9  -8 16821.3 1272.97   3 
   0  -9  -8 18381.6 2032.98   2 
   0  -9  -9 137487. 5671.84   2 
   0  -9  -9 141221. 3699.22   3 
   0  -9 -10 19834.2 1474.26   3 
   0  -9 -10 18413.9 2242.88   2 
   0  -9  10 17418.2 1137.35   4 
   0  -9 -11 24437.3 2654.47   2 
   0  -9  11 24326.3 1396.82   4 
   0  -9 -11 20774.7 1544.55   3 
   0  -9  12 15847.6 1187.63   4 
   0  -9 -12 16810.6 1431.32   3 
   0  -9 -13 11170.2 1201.97   3 
   0  -9  13 9545.79 986.649   4 
   0  -9  14-377.187 469.700   4 
   0  -9 -14 322.073 589.910   3 
   0  -9  15 2937.00 626.601   4 
   0  -9 -15 1765.51 646.106   3 
   0  -9 -16 5575.63 834.077   3 
   0  -9  16 5734.31 752.017   4 
   0  -9 -17 1005.49 506.790   3 
   0  -9  17 499.020 386.532   4 
   0  -9  18 6450.84 664.268   4 
   0  -9 -18 5525.83 634.106   3 
   0  -9 -19 1037.40 270.849   3 
   0 -10  -3 61686.8 2758.91   2 
   0 -10  -4 8936.11 1172.97   2 
   0 -10  -5 4777.67 946.355   2 
   0 -10  -6 1179.39 487.836   3 
   0 -10  -6 1118.50 577.426   2 
   0 -10  -7 1325.18 471.321   3 
   0 -10  -7 500.853 488.345   2 
   0 -10  -8 224.717 478.213   3 
   0 -10  -8-438.702 531.818   2 
   0 -10  -9 3693.32 735.335   3 
   0 -10  -9 2142.13 886.318   2 
   0 -10 -10 206.717 678.438   2 
   0 -10 -10-56.8976 540.385   3 
   0 -10 -11 1683.26 944.831   2 
   0 -10 -11-60.7995 581.440   3 
   0 -10 -12 9927.10 1178.68   3 
   0 -10  12 9870.77 917.394   4 
   0 -10  13 20483.8 1313.42   4 
   0 -10 -13 22706.9 1619.12   3 
   0 -10  14 7537.28 843.727   4 
   0 -10 -14 8958.92 1098.18   3 
   0 -10  15 7335.54 780.234   4 
   0 -10 -15 6457.17 922.934   3 
   0 -10  16 12922.8 959.463   4 
   0 -10 -16 13183.4 1096.54   3 
   0 -10 -17 1333.55 456.971   3 
   0 -10  17 1058.88 343.817   4 
   0 -10 -18 2649.75 433.763   3 
   0 -11  -3 28548.6 1614.00   3 
   0 -11   4 85813.9 2890.52   3 
   0 -11  -4 85829.4 2815.29   3 
   0 -11  -5 9977.58 1051.53   3 
   0 -11  -5 9551.66 1339.37   2 
   0 -11   5 11395.4 1143.69   3 
   0 -11  -6 36328.0 1919.81   3 
   0 -11  -6 34035.9 2589.30   2 
   0 -11  -7 45356.3 3179.65   2 
   0 -11  -7 43530.5 2166.19   3 
   0 -11  -8 5276.18 1230.16   2 
   0 -11  -8 5933.58 952.103   3 
   0 -11  -9 12991.1 1908.93   2 
   0 -11  -9 11331.4 1200.27   3 
   0 -11 -10 2247.51 908.343   2 
   0 -11 -10 2456.21 689.142   3 
   0 -11 -11 37539.0 2101.23   3 
   0 -11 -12 9676.72 1120.72   3 
   0 -11 -13-56.5848 634.953   3 
   0 -11 -14-424.502 598.768   3 
   0 -11 -15 15407.2 1219.64   3 
   0 -11  15 15356.8 961.750   4 
   0 -11 -16 4372.45 661.186   3 
   0 -11 -17 20977.6 1084.24   3 
   0 -11 -18-192.254 207.474   3 
   0 -12   0 1949.07 544.488   3 
   0 -12  -1 54764.1 2323.55   3 
   0 -12  -1 51506.7 2167.09   6 
   0 -12   1 56714.5 2362.55   3 
   0 -12   2 66238.1 2579.90   3 
   0 -12  -2 66226.2 2557.50   3 
   0 -12  -3 10013.8 1066.11   3 
   0 -12   3 11079.5 1157.80   3 
   0 -12  -4 1470.42 621.913   3 
   0 -12   4-122.984 422.591   3 
   0 -12  -5 1777.22 631.911   3 
   0 -12  -6 17373.6 1431.65   3 
   0 -12  -7 8679.15 1107.76   3 
   0 -12  -8 1423.34 701.953   3 
   0 -12  -8 148.986 625.209   2 
   0 -12  -9 1611.41 731.313   3 
   0 -12 -10 18571.9 1515.82   3 
   0 -12 -11 16261.5 1418.25   3 
   0 -12 -12 5125.04 955.160   3 
   0 -12 -13 14970.9 1287.07   3 
   0 -12 -14 13070.0 1147.56   3 
   0 -12 -15 3590.53 664.034   3 
   0 -12 -16 428.702 361.444   3 
   0 -12 -17 210.897 275.088   3 
   0 -13   0 190.604 378.526   6 
   0 -13   0 822.681 568.857   3 
   0 -13  -1 57920.8 2320.88   6 
   0 -13   1 61943.6 2642.75   3 
   0 -13  -1 59588.5 2554.47   3 
   0 -13   2 23775.4 1676.32   3 
   0 -13  -2 26517.5 1737.34   3 
   0 -13  -2 24013.4 1624.56   6 
   0 -13   3 1602.66 620.622   3 
   0 -13  -3 1190.51 643.003   3 
   0 -13  -4 78995.4 3010.67   3 
   0 -13   4 76276.4 3070.01   3 
   0 -13  -5 435.099 548.208   3 
   0 -13  -6 9971.42 1194.33   3 
   0 -13  -7 12270.9 1281.48   3 
   0 -13  -8 2024.33 774.659   3 
   0 -13  -9 1702.87 784.925   3 
   0 -13 -10 1252.07 624.540   3 
   0 -13 -11 14967.3 1359.20   3 
   0 -13 -12 16609.5 1354.21   3 
   0 -13 -13 9958.79 1036.91   3 
   0 -13 -14 36.7738 434.621   3 
   0 -13 -15 2353.67 502.189   3 
   0 -13 -16 5383.55 547.188   3 
   0 -14   0 108152. 3652.21   3 
   0 -14   0 102255. 2951.04   6 
   0 -14  -1 44536.8 2362.81   3 
   0 -14   1 43883.3 2353.13   3 
   0 -14  -1 37723.1 1876.36   6 
   0 -14  -2 26433.7 1679.06   6 
   0 -14   2 25293.5 1840.92   3 
   0 -14  -2 25389.2 1815.35   3 
   0 -14   3 619.721 652.523   3 
   0 -14  -3 1309.96 577.791   6 
   0 -14  -3 715.319 588.387   3 
   0 -14   4 11191.0 1270.20   3 
   0 -14  -4 10688.1 1270.80   3 
   0 -14  -5 29898.8 1959.48   3 
   0 -14  -6 9264.56 1174.98   3 
   0 -14  -7 14976.7 1427.69   3 
   0 -14  -8 8383.79 1108.82   3 
   0 -14  -9 5838.72 953.515   3 
   0 -14 -10 14499.5 1325.31   3 
   0 -14 -11 3835.98 806.630   3 
   0 -14 -12 807.894 524.113   3 
   0 -14 -13 3935.94 666.229   3 
   0 -14 -14 943.263 421.848   3 
   0 -14 -15-36.2202 269.534   3 
   0 -15   0-384.872 641.353   3 
   0 -15  -1 9327.78 985.275   6 
   0 -15   1 9199.67 1248.78   3 
   0 -15  -1 8925.80 1224.56   3 
   0 -15   2-94.4986 666.006   3 
   0 -15  -2 399.283 619.659   3 
   0 -15  -2 288.466 437.778   6 
   0 -15   3 42197.3 2457.39   3 
   0 -15  -3 45488.9 2195.54   6 
   0 -15  -3 45482.6 2449.67   3 
   0 -15  -4 2717.83 670.958   6 
   0 -15  -4 3564.05 898.506   3 
   0 -15  -5 74581.3 2771.16   6 
   0 -15  -5 76840.1 3123.11   3 
   0 -15  -6 401.717 613.159   3 
   0 -15  -7 11997.0 1266.39   3 
   0 -15  -8 594.681 577.982   3 
   0 -15  -9 15367.6 1339.89   3 
   0 -15 -10 440.581 538.504   3 
   0 -15 -11 8127.39 950.105   3 
   0 -15 -12 336.301 442.820   3 
   0 -15 -13 3924.37 581.712   3 
   0 -15 -14 856.524 316.065   3 
   0 -16   0-46.0365 677.301   3 
   0 -16  -1 35886.4 2268.80   3 
   0 -16   1 31205.3 2150.11   3 
   0 -16   2 3413.26 956.001   3 
   0 -16  -2 3097.09 828.191   3 
   0 -16  -2 4329.34 707.891   6 
   0 -16  -3 33403.5 1803.87   6 
   0 -16  -3 36004.4 2176.79   3 
   0 -16  -4 1610.78 787.329   3 
   0 -16  -4 1436.87 549.312   6 
   0 -16  -5 11509.5 1114.49   6 
   0 -16  -5 10790.7 1244.47   3 
   0 -16  -6 7013.02 1035.59   3 
   0 -16  -6 7017.46 891.943   6 
   0 -16  -7 2635.91 653.134   6 
   0 -16  -7 2969.48 782.056   3 
   0 -16  -8 9715.76 964.483   6 
   0 -16  -8 7880.42 1027.71   3 
   0 -16  -9 2584.83 545.933   6 
   0 -16  -9 3467.83 697.506   3 
   0 -16 -10 14819.0 1145.97   3 
   0 -16 -10 14968.9 1037.55   6 
   0 -16 -11 9320.65 871.757   3 
   0 -16 -11 7552.86 712.559   6 
   0 -16 -12 511.088 328.539   6 
   0 -16 -12 151.360 301.420   3 
   0 -16 -13 12056.7 758.028   3 
   0 -16 -13 11019.2 649.143   6 
   0 -17   0-433.858 726.864   3 
   0 -17   1 304.319 681.043   3 
   0 -17  -1 14.0788 678.447   3 
   0 -17  -2 3854.95 885.614   3 
   0 -17  -3 314.857 642.503   3 
   0 -17  -3 460.736 384.843   6 
   0 -17  -4 19319.6 1251.11   6 
   0 -17  -4 20207.8 1588.75   3 
   0 -17  -5 7858.27 847.344   6 
   0 -17  -5 7301.81 1005.49   3 
   0 -17  -6 192.672 554.874   3 
   0 -17  -6 541.373 439.049   6 
   0 -17  -7-245.982 405.510   6 
   0 -17  -7 952.467 566.756   3 
   0 -17  -8 1971.03 619.043   3 
   0 -17  -8 1501.32 445.501   6 
   0 -17  -9-61.0784 310.775   6 
   0 -17  -9 1121.22 481.194   3 
   0 -17 -10 25445.3 1121.33   6 
   0 -17 -10 25759.4 1296.21   3 
   0 -17 -11 2922.18 390.590   6 
   0 -17 -11 3521.14 492.151   3 
   0 -17 -12 25169.8 1020.85   3 
   0 -18   0 765.587 612.735   3 
   0 -18  -1 2220.98 701.731   3 
   0 -18  -2 343.671 598.790   3 
   0 -18  -3 7755.84 948.210   3 
   0 -18  -4 13493.5 1220.80   3 
   0 -18  -5 6267.43 830.746   3 
   0 -18  -6 21607.0 1080.64   6 
   0 -18  -6 22006.2 1387.21   3 
   0 -18  -7 4013.34 634.380   3 
   0 -18  -7 4105.47 498.151   6 
   0 -18  -8 4792.32 496.084   6 
   0 -18  -8 4514.07 634.580   3 
   0 -18  -9 848.670 339.790   3 
   0 -18  -9 172.458 193.670   6 
   0 -18 -10 2283.96 394.227   3 
   0 -19  -2-294.285 442.737   3 
   0 -19  -3 86.3872 400.237   3 
   0 -19  -4 19586.9 1249.22   3 
   0 -19  -5 1379.83 438.792   3 
   0 -19  -6-321.348 349.258   3 
   0 -19  -7 9339.57 747.308   3 
   0 -19  -8-96.3315 235.842   3 
   0 -20  -5 11640.9 734.108   3 
   1   0 -21 415.091 216.414   3 
  -1   0  20-9.63867 90.7395   5 
  -1   0  19 23.6703 374.898   5 
  -1   0  19-139.588 416.167   4 
  -1   0  18 10146.0 1047.31   4 
  -1   0  17 778.273 548.576   4 
  -1   0  16 5289.41 854.212   4 
  -1   0  15 853.850 627.752   4 
  -1   0  14 252.043 443.826   4 
  -1   0  13-508.436 424.205   4 
   1   0 -13 1681.12 832.662   2 
   1   0 -12 14629.2 1693.31   2 
  -1   0  12 14771.9 1066.23   4 
   1   0 -11-36.6920 508.460   2 
   1   0 -10 59686.4 2893.61   2 
   1   0  -9 59.3621 400.702   2 
   1   0  -8 10931.4 1066.15   2 
   1   0  -7 256.466 339.076   2 
   1   0  -6 296187. 4487.53   2 
   1   0  -5 66.0496 207.973   2 
   1   0  -4 35717.6 1230.22   2 
   1   0  -3 189.864 192.434   2 
   1   0  -2 72233.0 1256.36   2 
  -1   0   1 155.323 100.848   1 
  -1   0  -1-11.1368 116.645   1 
  -1   0  -2 271471. 3015.31   1 
  -1   0  -2 280109. 3156.94   2 
  -1   0  -3-65.8169 237.016   2 
  -1   0  -4 98227.2 2390.41   2 
  -1   0  -5-113.328 280.222   2 
  -1   0  -6 29220.6 1600.06   2 
  -1   0  -7 125.650 419.477   2 
  -1   0  -8 92713.3 3130.69   1 
  -1   0  -8 92836.4 3353.92   2 
  -1   0  -9 410.779 494.847   2 
  -1   0  -9 511.796 426.537   1 
  -1   0 -10 46165.6 2529.84   1 
  -1   0 -10 41613.0 2634.38   2 
  -1   0 -11-792.781 533.740   1 
  -1   0 -11-407.070 643.017   2 
   1   0  12 1381.41 460.669   4 
   1   0  13 471.817 374.639   4 
   1   0  14 16304.5 1321.94   4 
   1   0  15-47.6800 556.408   4 
   1   0  16 16433.5 1364.95   4 
   1   0  17-404.049 554.550   4 
   1   0  18 16961.5 1247.66   4 
   1   0  19 372.521 377.925   4 
   1  -1 -21 1720.74 321.125   3 
   1  -1 -20 1436.77 402.845   3 
  -1   1  20 980.821 340.308   5 
  -1  -1  19 5369.26 663.106   5 
  -1  -1  19 7070.65 874.740   4 
  -1   1  19 4766.27 676.760   5 
  -1   1  18 4427.05 758.989   4 
  -1  -1  18 4970.39 839.976   4 
  -1  -1  18 3180.83 625.243   5 
  -1  -1  17 6131.06 960.112   4 
  -1   1  17 7449.43 940.667   4 
  -1   1  16 5799.54 854.976   4 
  -1  -1  16 5669.62 912.649   4 
  -1   1  15 2506.11 678.378   4 
  -1  -1  15 2702.76 673.137   4 
  -1  -1  14 4299.00 751.615   4 
   1  -1 -14 3738.87 1038.41   2 
  -1   1  14 4374.58 727.307   4 
  -1  -1  13 10026.9 969.179   4 
  -1   1  13 8890.46 926.351   4 
  -1  -1  12 205.577 292.293   4 
  -1   1  12 183.736 353.344   4 
   1  -1 -12 483.044 556.880   2 
   1   1 -12 500.751 452.261   2 
   1  -1 -11 2561.03 803.049   2 
   1   1 -11 3116.29 794.773   2 
   1   1 -10 12937.2 1336.09   2 
   1  -1 -10 13053.8 1424.44   2 
   1   1  -9 31128.1 1863.73   2 
   1  -1  -9 29378.2 1955.36   2 
   1  -1  -8 148301. 3980.09   2 
   1   1  -8 147943. 3711.97   2 
   1  -1  -7 158144. 3764.16   2 
   1   1  -7 156805. 3447.11   2 
   1   1  -6 188180. 3396.83   2 
   1  -1  -6 170860. 3551.27   2 
   1   1  -5 37060.2 1335.97   2 
   1  -1  -5 35514.4 1490.05   2 
   1  -1  -4 429260. 4545.66   2 
   1   1  -4 429913. 3888.31   2 
   1   1  -3 30068.5 867.882   2 
   1  -1  -3 30537.6 1093.57   2 
   1  -1  -2 54310.5 1253.19   2 
   1   1  -2 56288.1 926.249   2 
  -1  -1   1 697429. 2975.03   1 
  -1   1   0 159856. 1709.70   1 
  -1  -1   0 163384. 1874.25   1 
  -1   1  -1 999328. 4712.16   1 
  -1  -1  -1 999999. 5290.46   2 
  -1   1  -2 80032.5 1577.41   1 
  -1  -1  -2 74878.0 1681.06   2 
  -1  -1  -3 22507.8 1080.35   2 
  -1   1  -3 23433.0 1070.82   2 
  -1   1  -3 22792.4 967.096   1 
  -1  -1  -4 30095.9 1367.89   2 
  -1   1  -4 29960.5 1321.83   2 
  -1   1  -4 30941.1 1244.60   1 
  -1   1  -5 5989.56 682.190   2 
  -1   1  -5 4749.35 560.424   1 
  -1  -1  -5 6568.67 741.816   2 
  -1   1  -6 6404.16 748.196   2 
  -1  -1  -6 5107.53 755.196   2 
  -1   1  -6 6390.29 702.592   1 
  -1   1  -7 65710.5 2342.16   1 
  -1   1  -7 66259.2 2577.55   2 
  -1  -1  -7 65392.8 2656.85   2 
  -1   1  -8 18906.4 1522.99   2 
  -1   1  -8 19388.7 1377.53   1 
  -1  -1  -8 17436.9 1521.25   2 
  -1  -1  -9 26652.8 2010.17   2 
  -1   1  -9 26016.2 1730.48   1 
  -1  -1  -9 22893.5 1739.28   1 
  -1   1  -9 21873.6 1738.28   2 
  -1  -1 -10 4415.23 1030.35   2 
  -1   1 -10 2991.31 733.692   1 
  -1   1 -10 3904.66 936.954   2 
  -1  -1 -10 4934.56 928.347   1 
  -1  -1 -11 1000.90 662.995   2 
  -1  -1 -11 795.035 545.752   1 
  -1  -1 -12 472.665 515.660   1 
   1  -1  12 1647.07 542.665   4 
  -1  -1 -12 1035.44 703.887   2 
   1   1  12 1581.16 483.579   4 
   1   1  13 2711.33 582.013   4 
   1  -1  13 2901.78 639.151   4 
   1   1  14 19963.7 1412.15   4 
   1  -1  14 18550.0 1406.83   4 
   1   1  15 10232.9 1092.90   4 
   1  -1  15 7839.98 980.074   4 
   1   1  16 19547.4 1415.36   4 
   1  -1  16 19591.6 1483.38   4 
   1   1  17 3304.02 671.951   4 
   1  -1  17 2447.80 733.624   4 
   1   1  18 596.962 420.556   4 
   1  -1  18 309.454 497.522   4 
   1   1  19 3716.06 565.867   4 
   1   1  19 2503.58 477.875   5 
   1  -1  19 4245.19 626.169   4 
  -1  -1 -20 4835.80 564.420   3 
   1  -2 -20 320.501 315.496   3 
  -1   2  20 15.2433 277.600   5 
  -1  -2  19 341.171 448.901   4 
  -1  -2  18 1609.63 677.496   4 
  -1  -2  17 33249.7 1894.98   4 
  -1  -2  17 33868.1 1699.95   5 
  -1   2  17 32229.3 1768.35   4 
  -1   2  16 1064.31 561.351   4 
  -1  -2  16 359.837 602.320   4 
   1  -2 -15 7038.14 1482.43   2 
  -1  -2  15 9015.61 1075.76   4 
  -1   2  15 8926.69 974.679   4 
   1  -2 -14 438.311 1054.33   2 
  -1  -2  14 209.956 414.374   4 
  -1   2  14-42.3239 376.776   4 
  -1   2  13 12776.3 1057.25   4 
  -1  -2  13 12065.1 1057.59   4 
   1  -2 -13 11860.2 1723.86   2 
   1  -2 -12 3521.43 948.283   2 
  -1   2  12 3405.04 554.515   4 
  -1  -2  12 3703.87 624.426   4 
   1  -2 -11 29259.7 2343.35   2 
   1   2 -11 29129.1 2100.16   2 
   1   2 -10 664.201 425.749   2 
   1  -2 -10 1761.04 678.985   2 
   1  -2  -9 18326.5 1620.31   2 
   1   2  -9 20163.5 1476.13   2 
   1   2  -8 24340.7 1467.86   2 
   1  -2  -8 26085.7 1738.81   2 
   1  -2  -7 214.560 343.032   2 
   1   2  -7 321.219 284.714   2 
   1  -2  -6 196223. 4010.45   2 
   1   2  -6 207065. 3362.80   2 
   1  -2  -5 156138. 3256.42   2 
   1   2  -5 156713. 2552.80   2 
   1   2  -4 72849.8 1461.74   2 
   1  -2  -4 73690.4 2044.40   2 
   1  -2  -3 484127. 4691.85   2 
   1   2  -3 490733. 2917.44   2 
   1  -2  -2 171419. 2470.49   2 
   1   2  -2 173828. 1173.30   2 
   1  -2  -1 2517.59 286.412   2 
  -1  -2   1 2728.22 234.255   1 
  -1  -2   0 21657.9 696.947   2 
  -1   2  -1 82485.9 1336.92   1 
  -1  -2  -1 82392.1 1601.68   2 
  -1   2  -2 73269.7 1333.60   1 
  -1  -2  -2 71201.5 1722.39   2 
  -1   2  -3 3163.99 351.842   1 
  -1  -2  -3 2812.88 436.159   2 
  -1   2  -4 39766.1 1323.88   1 
  -1  -2  -4 37563.3 1582.16   2 
  -1   2  -5 145009. 2803.12   1 
  -1  -2  -5 144583. 3410.62   2 
  -1   2  -6 3006.69 491.851   1 
  -1  -2  -6 2529.94 552.289   2 
  -1  -2  -7 67611.9 2777.54   2 
  -1   2  -7 67473.8 2266.92   1 
  -1   2  -8 222.738 255.483   1 
  -1  -2  -8-137.024 442.950   2 
  -1   2  -9 43375.3 2103.49   1 
  -1  -2  -9 38327.3 2466.18   2 
  -1  -2 -10 35614.1 2556.77   2 
  -1  -2 -11 17959.2 1995.27   2 
  -1  -2 -11 15387.4 1725.85   1 
  -1  -2 -12 7060.96 1370.96   2 
   1  -2  12 7333.03 830.961   4 
  -1  -2 -12 8177.32 1377.30   1 
   1   2  12 6466.58 748.120   4 
  -1  -2 -13 16304.0 1917.67   1 
   1  -2  13 18725.9 1376.02   4 
   1   2  13 19179.1 1337.48   4 
   1  -2  14 2822.91 694.096   4 
   1   2  14 2366.14 587.330   4 
   1  -2  15-232.824 570.772   4 
   1   2  15 327.032 497.569   4 
   1   2  16 6579.62 887.402   4 
   1  -2  16 7232.11 1027.85   4 
   1   2  17 26930.5 1542.94   4 
   1  -2  17 30502.0 1786.39   4 
   1  -2  18 22077.1 1455.37   4 
   1   2  18 22074.9 1297.49   4 
   1  -2  19 4774.19 683.978   4 
   1  -2  20 10779.8 797.933   4 
  -1  -2 -20 12231.6 826.626   3 
   1  -3 -20 2399.20 462.257   3 
  -1   3  20 1859.62 440.150   5 
  -1  -3  19 3737.86 692.786   4 
   1  -3 -19 3241.43 635.965   3 
  -1  -3  18 843.192 591.165   4 
  -1   3  17 12244.4 1081.19   4 
  -1  -3  17 11195.7 1171.12   4 
  -1  -3  16 51095.2 2338.88   4 
  -1   3  16 55942.0 2263.90   4 
  -1   3  15 100676. 3039.08   4 
  -1  -3  15 106247. 3254.29   4 
  -1  -3  14 3321.96 729.998   4 
   1  -3 -14 4045.69 1216.57   2 
  -1   3  14 3994.17 669.067   4 
  -1  -3  13 7047.11 875.443   4 
  -1   3  13 9571.50 928.405   4 
   1  -3 -13 9376.27 1582.07   2 
   1  -3 -12 29603.9 2562.19   2 
  -1  -3  12 33528.0 1638.79   4 
  -1   3  12 29279.9 1466.18   4 
   1  -3 -11 2444.15 898.976   2 
   1  -3 -10-97.6086 545.201   2 
   1  -3  -9 11816.1 1413.73   2 
   1   3  -9 11929.7 1091.33   2 
   1  -3  -8 25916.3 1829.51   2 
   1   3  -8 28666.0 1538.35   2 
   1  -3  -7 29014.0 1775.73   2 
   1   3  -7 31196.8 1448.24   2 
   1   3  -6 851.482 140.450   1 
   1   3  -6 788.952 232.670   2 
   1  -3  -6 921.649 427.820   2 
   1   3  -5 7932.39 543.639   2 
   1  -3  -5 7738.22 827.343   2 
   1  -3  -4 168.682 299.055   2 
   1   3  -4 346.311 116.884   2 
   1  -3  -3 21928.3 1102.40   2 
  -1  -3   2 150185. 1277.13   1 
   1  -3  -2 148363. 2522.25   2 
   1  -3  -1 415556. 3735.17   2 
  -1  -3   0 765027. 4421.07   2 
  -1  -3  -1 85053.9 1750.51   2 
  -1   3  -2 72021.0 1315.96   1 
  -1  -3  -2 68242.6 1796.08   2 
  -1   3  -3 35714.8 959.079   1 
  -1  -3  -3 35128.1 1455.66   2 
  -1   3  -4 58511.7 1363.41   1 
  -1  -3  -4 54744.6 2008.50   2 
  -1  -3  -5 71835.1 2501.56   2 
  -1   3  -5 73317.1 1770.97   1 
  -1  -3  -6 11954.0 1149.59   2 
  -1   3  -6 12972.0 866.833   1 
  -1  -3  -7 133100. 3996.39   2 
  -1   3  -7 129298. 2925.72   1 
  -1  -3  -8 1665.69 620.349   2 
  -1  -3  -9 3747.35 963.004   2 
  -1  -3 -10 16602.3 1819.62   2 
  -1  -3 -11 57246.4 3512.18   2 
  -1  -3 -11 52216.1 3182.99   1 
   1  -3  11 56989.8 2116.89   4 
   1  -3  12 5595.68 770.298   4 
  -1  -3 -12 5837.03 1357.20   2 
   1   3  12 4715.70 654.692   4 
  -1  -3 -12 7048.71 1375.94   1 
   1   3  13 21974.5 1368.96   4 
  -1  -3 -13 20759.7 2258.56   1 
   1  -3  13 23147.0 1525.09   4 
  -1  -3 -13 21585.0 2451.99   2 
   1  -3  14 18699.2 1441.23   4 
   1   3  14 17663.1 1279.39   4 
   1  -3  15 70565.8 2731.84   4 
   1   3  15 69856.4 2518.87   4 
   1   3  16-63.2831 421.009   4 
   1  -3  16 11.7014 599.928   4 
   1   3  17 16777.6 1161.43   4 
   1  -3  17 17193.2 1400.69   4 
   1  -3  18 7745.92 933.786   4 
   1  -3  19 1240.96 496.788   4 
  -1  -3 -19 1392.70 479.041   3 
  -1  -3 -20 3943.81 513.969   3 
   1  -3  20 3513.50 507.140   4 
   1  -4 -20 2961.63 470.961   3 
  -1   4  20 1729.41 391.453   5 
   1  -4 -19 7.73857 384.312   3 
  -1  -4  19 772.423 505.543   4 
   1  -4 -18 13255.5 1133.37   3 
  -1  -4  18 11716.9 1128.24   4 
  -1  -4  17 7986.12 1017.82   4 
  -1   4  16 1323.76 499.817   4 
  -1  -4  16 1127.05 631.158   4 
  -1  -4  15 12552.5 1195.35   4 
  -1   4  15 13820.2 1142.31   4 
  -1   4  14 4739.01 731.405   4 
  -1  -4  14 3360.92 690.026   4 
   1  -4 -14 4348.82 1141.83   1 
   1  -4 -14 6140.74 1465.83   2 
   1  -4 -13 1732.99 803.103   2 
  -1   4  13 1314.16 385.357   4 
  -1  -4  13 2500.55 643.743   4 
   1  -4 -12 14286.4 1874.21   2 
  -1  -4  12 17057.1 1205.62   4 
  -1  -4  12 17976.1 1112.80   6 
   1  -4 -11 28225.9 2453.24   2 
  -1  -4  11 29257.5 1471.06   4 
   1  -4 -10 221055. 6268.19   2 
   1  -4  -9 2359.47 816.449   2 
   1  -4  -8 85953.0 3398.52   2 
   1  -4  -7 252832. 5406.71   2 
   1  -4  -6 29014.3 1725.75   2 
   1  -4  -5 38720.1 1829.93   2 
   1  -4  -4 2033.77 471.072   2 
   1  -4  -3 367405. 4723.07   2 
   1  -4  -2 13880.0 858.423   2 
  -1  -4   2 14230.1 533.262   1 
  -1  -4   1 460072. 2934.28   2 
   1  -4  -1 450086. 4316.22   2 
   1  -4   0 58.1905 154.955   2 
  -1  -4   0 49.9929 144.626   2 
  -1  -4  -1 270037. 3362.52   2 
  -1  -4  -2 56341.8 1754.96   2 
  -1  -4  -3 22532.0 1244.26   2 
  -1  -4  -4 37286.0 1738.54   2 
  -1   4  -4 39333.1 986.337   1 
  -1   4  -5 5814.02 401.670   1 
  -1  -4  -5 5024.18 756.110   2 
  -1   4  -6 12118.2 625.975   1 
  -1  -4  -6 12463.7 1240.92   2 
  -1  -4  -7 1373.10 713.778   2 
  -1  -4  -8 18584.1 1722.43   2 
  -1  -4  -9 30896.2 2337.60   2 
  -1  -4 -10 100536. 4470.20   2 
   1  -4  11 17394.2 1216.58   4 
  -1  -4 -11 16226.6 1984.07   2 
  -1  -4 -12 32491.9 2925.60   2 
  -1  -4 -12 31457.2 2723.81   1 
   1  -4  12 31889.6 1713.60   4 
  -1  -4 -13 317.348 637.428   1 
   1  -4  13-35.2831 430.809   4 
  -1  -4 -13-575.089 677.521   2 
  -1  -4 -14 10390.9 1917.42   2 
   1  -4  14 10261.5 1130.92   4 
  -1  -4 -14 7608.08 1388.54   1 
   1  -4  15 6600.78 1016.48   4 
   1  -4  16 11523.9 1184.40   4 
   1  -4  17 11402.7 1169.39   4 
   1  -4  18 17110.3 1310.66   4 
  -1  -4 -18 15685.8 1198.78   3 
   1  -4  19 2513.99 582.123   4 
  -1  -4 -19 2958.82 553.016   3 
   1  -4  20 257.270 300.111   4 
  -1  -4 -20-209.716 282.049   3 
   1   4  20 82.4951 212.299   5 
   1  -5 -20 155.685 250.169   3 
  -1   5  20-20.5654 286.411   5 
   1  -5 -19 852.755 419.024   3 
  -1  -5  19 1881.96 570.847   4 
   1  -5 -18 6171.50 822.994   3 
  -1  -5  18 5665.21 838.515   4 
  -1  -5  17 872.518 617.064   4 
   1  -5 -17 1702.52 683.040   3 
   1  -5 -16 8403.71 1056.78   3 
  -1  -5  16 8193.72 1006.61   4 
  -1  -5  15 15864.1 1317.56   4 
   1  -5 -14 2884.64 1031.84   2 
  -1  -5  14 707.303 483.226   4 
   1  -5 -13 95988.3 5095.98   2 
  -1  -5  13 94590.6 2903.58   4 
  -1  -5  12 728.942 418.799   6 
   1  -5 -12 402.348 710.482   2 
  -1  -5  12 310.620 407.293   4 
   1  -5 -11 9941.02 1531.72   2 
  -1  -5  11 9704.48 886.505   4 
   1  -5 -10 2552.38 822.427   2 
   1  -5  -9 40495.6 2680.03   2 
   1  -5  -8 65184.0 3089.84   2 
   1  -5  -7 15319.0 1468.11   2 
   1  -5  -6 18996.8 1466.91   2 
   1  -5  -5 96066.2 3023.79   2 
   1  -5  -4 14647.9 1117.76   2 
   1  -5  -3 5103.21 644.917   2 
   1  -5  -2 41822.1 1585.63   2 
   1  -5  -1 172384. 2918.53   2 
  -1  -5   1 178649. 2054.76   2 
  -1  -5   0 449977. 4102.80   2 
   1  -5   0 452683. 4241.51   2 
  -1  -5  -1 36348.6 1344.39   2 
   1  -5   1 36849.3 1122.55   2 
  -1  -5  -2 86647.4 2316.96   2 
  -1  -5  -3 103222. 2784.76   2 
  -1  -5  -4 2246.44 555.462   2 
  -1  -5  -5 148118. 3916.13   2 
  -1  -5  -6 51497.8 2484.43   2 
  -1  -5  -7 36095.1 2260.60   2 
  -1  -5  -8 87332.3 3752.60   2 
  -1  -5  -9 3043.73 930.579   2 
  -1  -5 -10-270.943 733.017   2 
  -1  -5 -11 8273.54 1519.27   2 
   1  -5  11 7498.78 851.396   4 
  -1  -5 -12 5083.50 1246.16   2 
  -1  -5 -12 6510.99 1373.63   1 
   1  -5  12 6944.60 896.755   4 
  -1  -5 -13 10631.1 1817.36   2 
   1  -5  13 8181.50 978.829   4 
  -1  -5 -13 7706.19 1525.94   1 
   1  -5  14 1899.34 681.973   4 
   1  -5  15 3188.12 814.356   4 
   1  -5  16 16256.0 1392.03   4 
  -1  -5 -17 738.758 581.441   3 
   1  -5  17-375.686 598.408   4 
   1  -5  18 9731.92 1014.84   4 
  -1  -5 -18 9385.20 937.899   3 
  -1  -5 -19 978.848 395.275   3 
   1  -5  19 308.905 380.773   4 
  -1  -5 -20 4039.34 479.044   3 
   1   5  20 2632.06 371.754   5 
   1  -5  20 3874.01 497.839   4 
   1  -6 -20 2651.15 393.183   3 
  -1   6  20 1791.47 407.748   5 
  -1  -6  19 12448.3 958.890   4 
   1  -6 -19 11234.5 876.968   3 
  -1  -6  18 833.369 553.123   4 
   1  -6 -18-49.6924 416.381   3 
  -1  -6  17 34266.8 1789.92   4 
   1  -6 -17 34600.7 1816.92   3 
  -1  -6  16 2386.04 688.134   4 
   1  -6 -16 2213.98 727.508   3 
  -1  -6  15 8902.17 1051.77   4 
   1  -6 -15 6540.71 1001.30   3 
  -1  -6  14 8587.02 970.673   4 
   1  -6 -14 8768.61 1063.22   3 
   1  -6 -13 15652.8 2148.55   2 
  -1  -6  13 18206.0 1328.81   4 
  -1  -6  12 502.888 380.926   6 
  -1  -6  12-170.918 387.927   4 
   1  -6 -12 396.456 577.474   2 
  -1  -6  11 173639. 3219.49   6 
  -1  -6  11 181988. 3707.63   4 
   1  -6 -11 184006. 6512.09   2 
   1  -6 -10 27462.7 2444.13   2 
   1  -6  -9 110282. 4477.59   2 
   1  -6  -8 24757.1 2016.72   2 
   1  -6  -7 56875.5 2819.38   2 
   1  -6  -6 132947. 4001.62   2 
   1  -6  -5 755.654 457.304   2 
   1  -6  -4 117055. 3266.31   2 
   1  -6  -3 7264.64 791.622   2 
   1  -6  -2 29587.9 1426.10   2 
   1  -6  -1 67000.0 1952.13   2 
  -1  -6   1 63004.2 1344.04   2 
   1  -6   0 31447.5 1230.01   2 
  -1  -6   0 30144.7 1159.78   2 
   1  -6   1 265056. 3198.58   2 
  -1  -6  -1 265251. 3889.27   2 
  -1  -6  -2 16605.9 1097.80   2 
   1  -6   2 16302.6 714.186   2 
  -1  -6  -3 52292.9 2083.27   2 
   1  -6   3 47637.3 1101.11   2 
  -1  -6  -4 12430.3 1146.48   2 
  -1  -6  -5 1662.45 618.403   2 
  -1  -6  -6 75837.7 3171.36   2 
  -1  -6  -7 17906.6 1701.36   2 
  -1  -6  -8 12825.6 1567.97   2 
  -1  -6  -9 24375.2 2225.45   2 
   1  -6  10 15377.3 1124.78   4 
  -1  -6 -10 14986.5 1900.59   2 
  -1  -6 -11 22497.8 2441.83   2 
   1  -6  11 23360.2 1427.49   4 
  -1  -6 -12 11597.2 1832.77   2 
   1  -6  12 13815.5 1195.42   4 
  -1  -6 -12 10726.7 1784.53   1 
   1  -6  13 1249.56 539.922   4 
  -1  -6 -13 1630.62 856.445   1 
  -1  -6 -13 533.497 805.891   2 
   1  -6  14 500.949 599.790   4 
   1  -6  15-85.7936 593.594   4 
  -1  -6 -15 543.552 588.943   3 
   1  -6  16 462.282 576.079   4 
  -1  -6 -16 545.144 546.310   3 
   1  -6  17 1058.00 546.888   4 
  -1  -6 -17 320.533 519.463   3 
   1  -6  18 1294.32 545.922   4 
  -1  -6 -18 645.760 496.677   3 
   1  -6  19 1961.38 494.616   4 
  -1  -6 -19 1428.80 386.011   3 
   1   6  20 2447.92 338.383   5 
  -1  -6 -20 3517.55 389.523   3 
   1  -7 -20 3858.85 421.813   3 
  -1   7  20 2351.93 365.880   5 
   1  -7 -19 1580.57 405.026   3 
   1  -7 -18 4139.49 674.894   3 
  -1  -7  18 5377.92 737.937   4 
   1  -7 -17 1283.82 629.026   3 
  -1  -7  17 2047.13 619.762   4 
  -1  -7  16 429.436 548.575   4 
   1  -7 -16 761.923 525.514   3 
  -1  -7  15 28496.6 1681.64   4 
   1  -7 -15 27483.7 1759.90   3 
   1  -7 -14 7488.75 1024.20   3 
  -1  -7  14 7525.88 907.354   4 
   1  -7 -13 18407.4 2359.03   2 
  -1  -7  13 18407.7 1320.59   4 
   1  -7 -13 20278.4 1507.15   3 
  -1  -7  12 1232.03 409.136   6 
  -1  -7  12 743.646 388.422   4 
   1  -7 -12 1165.78 762.370   2 
   1  -7 -12 1372.31 584.047   3 
  -1  -7  11 1973.18 496.908   4 
   1  -7 -11 1059.82 492.553   3 
   1  -7 -11 727.008 850.182   2 
  -1  -7  11 1453.36 414.272   6 
  -1  -7  10 8691.03 821.767   4 
   1  -7 -10 8207.32 1430.69   2 
   1  -7 -10 9454.51 978.476   3 
   1  -7  -9 34558.1 2628.62   2 
   1  -7  -8 3213.16 879.378   2 
   1  -7  -7 73977.9 3369.99   2 
   1  -7  -6 94572.4 3574.75   2 
   1  -7  -5 59835.7 2656.21   2 
   1  -7  -4 556.156 407.311   2 
   1  -7  -3 2371.03 512.140   2 
   1  -7  -2 34524.2 1628.17   2 
  -1  -7   1 66560.2 1498.82   2 
   1  -7  -1 66615.6 2088.47   2 
  -1  -7   0 17964.3 990.815   2 
   1  -7   0 17282.6 982.966   2 
   1  -7   1 1136.73 273.415   2 
  -1  -7  -1 1293.34 346.892   2 
  -1  -7  -2 97403.3 2767.53   2 
   1  -7   2 99249.5 1811.34   2 
  -1  -7  -3 21545.6 1430.93   2 
  -1  -7  -4 86293.5 3069.13   2 
  -1  -7  -5 587.971 504.111   2 
  -1  -7  -6 2062.17 731.733   2 
  -1  -7  -7 66814.8 3349.69   2 
  -1  -7  -8 8240.48 1361.74   2 
  -1  -7  -9 95889.7 4520.51   2 
  -1  -7 -10 21105.6 2281.76   2 
   1  -7  10 22752.9 1358.28   4 
  -1  -7 -11 2896.56 1139.09   2 
   1  -7  11 1962.89 542.966   4 
   1  -7  12 678.268 456.422   4 
  -1  -7 -12-57.0877 530.269   3 
  -1  -7 -12-800.911 779.141   1 
  -1  -7 -12-519.732 838.767   2 
  -1  -7 -13 1007.36 792.207   1 
   1  -7  13 1570.37 614.972   4 
  -1  -7 -13 1919.75 741.745   3 
   1  -7  14 29326.6 1752.41   4 
  -1  -7 -14 32733.9 1941.94   3 
   1  -7  15 972.691 560.837   4 
  -1  -7 -15 1200.23 663.426   3 
   1  -7  16 1877.32 640.043   4 
  -1  -7 -16 2309.88 729.161   3 
  -1  -7 -17 9556.82 978.672   3 
   1  -7  17 8159.36 953.394   4 
  -1  -7 -18-76.8853 379.592   3 
   1  -7  18 346.871 421.407   4 
   1  -7  19 16490.9 998.195   4 
  -1  -7 -19 15433.3 893.377   3 
   1  -8 -19 473.231 305.252   3 
  -1  -8  18 6986.25 751.737   4 
   1  -8 -18 5910.25 724.622   3 
  -1  -8  17 2185.08 562.711   4 
   1  -8 -17 1037.43 534.909   3 
  -1  -8  16 2679.45 618.921   4 
   1  -8 -16 2595.40 680.671   3 
   1  -8 -15 9140.50 1097.45   3 
  -1  -8  15 7886.80 927.956   4 
   1  -8 -14 451.643 541.503   3 
  -1  -8  14-27.2837 449.222   4 
  -1  -8  13 18715.5 1324.00   4 
   1  -8 -13 19322.1 1491.83   3 
   1  -8 -12 8791.25 1629.65   2 
   1  -8 -12 12581.6 1225.61   3 
  -1  -8  12 12187.6 1060.47   4 
  -1  -8  11 1285.64 399.229   6 
  -1  -8  11 1653.43 489.946   4 
   1  -8 -11 1923.92 862.375   2 
   1  -8 -11 1221.74 594.182   3 
   1  -8 -10 11658.4 1098.13   3 
  -1  -8  10 10993.9 855.792   6 
  -1  -8  10 11590.9 930.313   4 
   1  -8 -10 9865.04 1668.05   2 
   1  -8  -9 72709.3 2538.80   3 
   1  -8  -9 78937.0 4099.97   2 
   1  -8  -8 334.562 622.030   2 
   1  -8  -7 3906.15 970.346   2 
   1  -8  -6 2703.26 798.935   2 
   1  -8  -5 4279.02 889.567   2 
   1  -8  -4 16787.9 1377.46   2 
   1  -8  -3 19982.9 1422.12   2 
   1  -8  -2 30225.1 1643.84   2 
   1  -8  -1 87433.7 2547.82   2 
   1  -8   0 11340.7 847.179   2 
  -1  -8   0 11005.4 798.447   2 
  -1  -8  -1 206085. 3908.04   2 
  -1  -8  -2 9221.53 936.607   2 
  -1  -8  -3 5219.51 806.931   2 
  -1  -8  -4 59616.1 2682.52   2 
  -1  -8  -5 287.736 363.663   2 
  -1  -8  -6 1176.41 588.268   2 
  -1  -8  -7 75.7983 565.333   2 
  -1  -8  -8 17.0688 308.408   3 
  -1  -8  -8 1164.91 749.918   2 
   1  -8   9 4103.54 583.086   4 
  -1  -8  -9 3228.20 660.826   3 
  -1  -8 -10 12827.0 1164.82   3 
  -1  -8 -10 14219.3 2020.48   2 
   1  -8  10 12479.3 1015.19   4 
  -1  -8 -11 793.754 529.960   3 
   1  -8  11 369.086 445.788   4 
   1  -8  12 749.820 452.635   4 
  -1  -8 -12 483.637 647.110   1 
  -1  -8 -12 918.135 646.472   3 
  -1  -8 -12 1149.18 878.586   2 
  -1  -8 -13 654.097 603.047   3 
   1  -8  13 1893.36 582.172   4 
  -1  -8 -14 19557.5 1514.99   3 
   1  -8  14 17530.2 1338.15   4 
  -1  -8 -15 4142.77 852.898   3 
   1  -8  15 3455.38 691.000   4 
  -1  -8 -16 2175.44 658.437   3 
   1  -8  16 2667.93 657.650   4 
  -1  -8 -17 1471.91 502.693   3 
   1  -8  17 1445.96 489.736   4 
  -1  -8 -18 240.537 333.868   3 
   1  -8  18 14.7794 335.092   4 
  -1  -8 -19 1318.03 327.855   3 
   1  -8  19 917.873 270.167   4 
   1  -9 -19 92.5368 209.594   3 
  -1   9  19 373.814 251.593   5 
   1  -9 -18-52.1085 354.198   3 
   1  -9 -17 3725.28 675.887   3 
  -1  -9  17 4190.77 597.061   4 
   1  -9 -16 10093.7 1054.38   3 
  -1  -9  16 8388.54 868.847   4 
  -1  -9  15 5680.13 769.451   4 
   1  -9 -15 5301.34 889.564   3 
  -1  -9  14 34688.6 1729.55   4 
   1  -9 -14 37132.1 2006.82   3 
  -1  -9  13 1515.68 505.471   4 
   1  -9 -13 1814.37 712.911   3 
  -1  -9  12 44071.4 1885.88   4 
   1  -9 -12 41728.5 3520.19   2 
   1  -9 -12 41903.9 2169.68   3 
   1  -9 -11 17096.3 2237.95   2 
  -1  -9  11 13530.1 1038.30   4 
   1  -9 -11 14079.7 1251.25   3 
   1  -9 -10 6758.06 1414.40   2 
   1  -9 -10 4318.47 745.060   3 
   1  -9  -9 5149.03 1201.36   2 
   1  -9  -9 8838.31 990.167   3 
   1  -9  -8 12608.1 1118.11   3 
   1  -9  -8 12396.9 1620.05   2 
   1  -9  -7 1276.06 536.666   2 
   1  -9  -6 2640.93 791.156   2 
   1  -9  -5 52574.2 2759.03   2 
   1  -9  -4 7805.40 1063.96   2 
   1  -9  -3 70082.1 2818.30   2 
   1  -9  -2 78082.6 2738.60   2 
   1  -9  -1 103448. 2929.25   2 
  -1  -9  -2 20318.7 1447.23   2 
  -1  -9  -3 79944.5 3057.93   2 
  -1  -9  -4-7.57012 367.256   2 
  -1  -9  -5 4139.79 921.358   2 
  -1  -9  -6 47383.7 2896.54   2 
  -1  -9  -7 5167.39 1070.08   2 
  -1  -9  -7 5149.86 749.631   3 
  -1  -9  -8 5908.22 1265.92   2 
  -1  -9  -8 8162.90 936.223   3 
   1  -9   9 1041.45 369.805   4 
  -1  -9  -9 209.235 470.145   3 
  -1  -9  -9 1181.83 838.030   2 
  -1  -9 -10 2154.41 939.209   2 
  -1  -9 -10 2994.07 689.038   3 
   1  -9  10 3126.44 594.536   4 
  -1  -9 -11 1939.99 627.337   3 
   1  -9  11 1640.43 512.841   4 
   1  -9  12 20091.6 1364.54   4 
  -1  -9 -12 18554.4 1467.76   3 
   1  -9  13 13889.2 1168.54   4 
  -1  -9 -13 13552.8 1315.23   3 
   1  -9  14 633.139 510.648   4 
  -1  -9 -14 736.138 624.868   3 
   1  -9  15 2178.20 580.275   4 
  -1  -9 -15 2738.83 706.643   3 
  -1  -9 -16 330.843 473.641   3 
   1  -9  16 874.692 471.669   4 
   1  -9  17 332.835 366.266   4 
  -1  -9 -17 324.493 379.488   3 
   1  -9  18 2798.09 459.143   4 
  -1  -9 -18 2029.15 412.955   3 
  -1  -9 -19 1011.05 250.194   3 
   1 -10 -18 15898.6 920.091   3 
   1 -10 -17 4912.36 672.640   3 
  -1 -10  16 18894.9 1124.96   4 
   1 -10 -16 20501.7 1353.50   3 
  -1 -10  15 12231.9 950.594   4 
   1 -10 -15 12159.4 1161.80   3 
  -1 -10  14 1399.34 479.631   4 
   1 -10 -14 1658.72 689.362   3 
  -1 -10  13 597.099 421.743   4 
   1 -10 -13 1133.64 691.450   3 
   1 -10 -12 23887.1 1663.38   3 
  -1 -10  12 25784.9 1417.75   4 
   1 -10 -11 11814.5 1936.66   2 
   1 -10 -11 12582.1 1261.77   3 
   1 -10 -10 59624.1 2536.40   3 
   1 -10 -10 65005.0 4161.34   2 
   1 -10  -9 381.706 766.938   2 
   1 -10  -9 274.576 458.943   3 
   1 -10  -8 103818. 3189.18   3 
   1 -10  -8 101393. 4707.70   2 
   1 -10  -7 4684.10 713.926   3 
   1 -10  -7 3258.72 934.829   2 
   1 -10  -6 42791.0 1944.59   3 
   1 -10  -6 45166.3 2861.13   2 
   1 -10  -5 171033. 5265.76   2 
   1 -10  -4 1388.88 585.348   2 
   1 -10  -3 91105.8 3383.72   2 
   1 -10  -2 82.0135 326.006   2 
  -1 -10  -3 28124.4 1935.77   2 
  -1 -10  -4 7464.29 1114.35   2 
  -1 -10  -5 43863.3 2713.63   2 
  -1 -10  -6 4138.18 1047.05   2 
  -1 -10  -6 4738.48 730.506   3 
  -1 -10  -7 1079.44 656.357   2 
  -1 -10  -7 647.171 413.632   3 
  -1 -10  -8 39895.9 3091.71   2 
  -1 -10  -8 40918.1 2051.96   3 
  -1 -10  -9 550.780 602.175   2 
  -1 -10  -9 1350.93 541.583   3 
  -1 -10 -10 19275.1 2378.13   2 
  -1 -10 -10 24895.9 1705.81   3 
   1 -10  11 88235.2 2639.29   4 
  -1 -10 -11 84922.1 3027.12   3 
   1 -10  12 2000.12 526.823   4 
  -1 -10 -12 2402.34 726.295   3 
   1 -10  13 86.6929 399.299   4 
  -1 -10 -13-128.285 627.300   3 
   1 -10  14 677.041 451.155   4 
  -1 -10 -14 467.815 555.827   3 
  -1 -10 -15 7591.05 947.504   3 
   1 -10  15 9144.08 889.693   4 
  -1 -10 -16 11962.4 1019.93   3 
   1 -10  16 11730.9 927.515   4 
   1 -10  17 7753.51 703.448   4 
  -1 -10 -17 7367.33 719.963   3 
  -1 -10 -18 1214.60 307.607   3 
   1 -11 -18-196.532 214.839   3 
   1 -11 -17 5962.29 655.648   3 
   1 -11 -16 10894.5 929.336   3 
   1 -11 -15 15350.7 1239.61   3 
   1 -11 -14 1072.60 627.863   3 
   1 -11 -13 21993.8 1595.88   3 
   1 -11 -12 214.333 603.504   3 
   1 -11 -11 1121.65 641.519   3 
   1 -11 -10 9858.28 1126.19   3 
   1 -11 -10 8433.77 1485.28   2 
   1 -11  -9 37177.6 2038.95   3 
   1 -11  -9 42204.0 3282.76   2 
   1 -11  -8 3304.70 754.961   3 
   1 -11  -8 2996.91 947.606   2 
   1 -11  -7 10629.8 1104.02   3 
   1 -11  -7 10473.1 1553.36   2 
   1 -11  -6 3413.17 908.656   2 
   1 -11  -6 2687.72 692.778   3 
  -1 -11   5 31576.7 1845.70   3 
   1 -11  -5 29655.2 2264.70   2 
   1 -11  -5 31485.3 1723.80   3 
   1 -11  -4 3039.38 736.674   2 
  -1 -11   4 5062.70 774.051   3 
   1 -11  -4 4898.65 756.445   3 
   1 -11  -3 2438.80 528.453   3 
  -1 -11  -3 24556.3 1550.65   3 
   1 -11   3 24476.1 1521.80   3 
   1 -11   4 4601.02 760.044   3 
  -1 -11  -4 4325.67 737.503   3 
  -1 -11  -5 3888.99 759.409   3 
  -1 -11  -5 2404.59 764.393   2 
  -1 -11  -6 10386.4 1144.07   3 
  -1 -11  -6 9164.05 1450.40   2 
  -1 -11  -7 3596.11 739.133   3 
  -1 -11  -7 5025.24 1116.12   2 
  -1 -11  -8 3009.61 756.310   3 
  -1 -11  -8 3091.87 960.526   2 
  -1 -11  -9 4853.66 885.913   3 
  -1 -11  -9 3878.67 969.688   2 
  -1 -11 -10 572.755 558.948   3 
  -1 -11 -11 1213.64 648.332   3 
  -1 -11 -12 5243.30 945.113   3 
   1 -11  13 36989.0 1650.67   4 
  -1 -11 -13 38889.1 2000.45   3 
   1 -11  14 390.363 379.754   4 
  -1 -11 -14-688.322 560.129   3 
   1 -11  15 15327.7 994.117   4 
  -1 -11 -15 14380.4 1134.34   3 
  -1 -11 -16 3842.77 581.063   3 
   1 -11  16-189.645 125.882   4 
  -1 -11 -17 4069.26 530.154   3 
   1 -12 -17 8061.64 644.285   3 
   1 -12 -16 2534.59 511.087   3 
   1 -12 -15 3489.16 656.164   3 
   1 -12 -14 3997.10 724.876   3 
   1 -12 -13 1961.52 706.317   3 
   1 -12 -12 15416.2 1393.60   3 
   1 -12 -11 1847.05 737.782   3 
   1 -12 -10 576.540 534.023   3 
   1 -12  -9 2422.58 696.938   3 
   1 -12  -8 823.976 563.528   3 
   1 -12  -8-896.713 643.042   2 
   1 -12  -7 543.524 553.935   3 
   1 -12  -7-557.490 536.887   2 
   1 -12  -6 10226.0 1119.87   3 
   1 -12  -5 9078.53 1073.89   3 
   1 -12  -4 61623.6 2494.35   3 
  -1 -12   4 57902.0 2021.50   6 
  -1 -12   3 13591.6 1014.83   6 
   1 -12  -3 13515.1 1188.37   3 
  -1 -12   3 14740.0 1324.24   3 
  -1 -12   2 2193.61 483.134   6 
   1 -12  -2 2217.70 562.312   3 
  -1 -12   2 2152.50 619.911   3 
   1 -12  -1 13.0328 394.359   3 
  -1 -12   1 626.367 531.287   3 
  -1 -12   1 624.435 300.086   6 
  -1 -12   0 2318.71 648.851   3 
  -1 -12   0 2537.89 581.373   6 
   1 -12   0 2817.43 562.265   3 
   1 -12   1 22178.8 1487.97   3 
  -1 -12  -1 20051.1 1450.46   6 
  -1 -12  -1 23062.6 1589.19   3 
   1 -12   2 5045.38 812.193   3 
  -1 -12  -2 5381.78 852.243   3 
  -1 -12  -3 1949.06 618.023   3 
   1 -12   3 1365.53 557.677   3 
  -1 -12  -4 16724.5 1399.23   3 
   1 -12   4 14834.0 1321.57   3 
  -1 -12  -5 555.432 537.471   3 
  -1 -12  -6 7043.29 1007.75   3 
  -1 -12  -7 561.756 627.391   3 
  -1 -12  -8 13487.5 1318.63   3 
  -1 -12  -9 132.983 559.738   3 
  -1 -12 -10 5399.54 950.456   3 
  -1 -12 -11 1649.80 691.703   3 
  -1 -12 -12 41381.4 2071.35   3 
  -1 -12 -13 4002.35 841.628   3 
  -1 -12 -14 570.122 507.291   3 
  -1 -12 -15 6305.42 736.150   3 
  -1 -12 -16 1855.91 420.980   3 
  -1 -12 -17 3445.90 406.002   3 
   1 -13 -16 527.537 296.007   3 
   1 -13 -15-3.51948 355.101   3 
   1 -13 -14 8171.48 884.968   3 
   1 -13 -13 1772.18 637.500   3 
   1 -13 -12 6899.72 970.708   3 
   1 -13 -11 218.988 543.429   3 
   1 -13 -10 7753.21 1084.42   3 
   1 -13  -9 3455.82 822.453   3 
   1 -13  -8 8094.80 1078.29   3 
   1 -13  -7 851.524 685.349   3 
   1 -13  -6 60311.0 2653.13   3 
   1 -13  -5 106.726 473.931   3 
  -1 -13   4 2613.60 533.961   6 
   1 -13  -4 1828.85 633.791   3 
  -1 -13   4 2394.04 779.484   3 
  -1 -13   3-34.7219 333.235   6 
   1 -13  -3 954.422 512.122   3 
  -1 -13   3 220.945 492.487   3 
  -1 -13   2 67248.0 2855.94   3 
   1 -13  -2 68060.4 2678.97   3 
  -1 -13   2 61876.4 2264.34   6 
  -1 -13   1-39.2036 573.536   3 
   1 -13  -1-2.92216 481.725   3 
  -1 -13   1-609.035 401.404   6 
  -1 -13   0 77732.2 2756.98   6 
  -1 -13   0 83701.6 3104.19   3 
   1 -13   0 81533.8 2939.01   3 
   1 -13   1 6149.56 928.295   3 
  -1 -13  -1 5815.74 958.097   3 
  -1 -13  -1 6722.36 948.723   6 
  -1 -13  -2 60096.6 2666.39   3 
  -1 -13  -2 56129.6 2479.96   6 
   1 -13   2 59694.1 2589.44   3 
   1 -13   3 2787.56 732.191   3 
  -1 -13  -3 3367.26 823.647   3 
   1 -13   4 437.964 457.704   3 
  -1 -13  -4 146.891 563.649   3 
  -1 -13  -5 530.781 551.112   3 
  -1 -13  -6 38814.8 2163.41   3 
  -1 -13  -7 15112.2 1416.63   3 
  -1 -13  -8 567.770 543.114   3 
  -1 -13  -9 6466.76 957.101   3 
  -1 -13 -10 929.538 621.679   3 
  -1 -13 -11 1677.65 711.457   3 
  -1 -13 -12 6125.77 865.286   3 
  -1 -13 -13 19077.8 1296.91   3 
  -1 -13 -14 16659.7 1122.08   3 
  -1 -13 -15 114.865 310.633   3 
  -1 -13 -16 5899.76 528.596   3 
   1 -14 -15 125.183 273.258   3 
   1 -14 -14 1756.58 476.476   3 
   1 -14 -13 6732.44 822.746   3 
   1 -14 -12 1033.38 615.789   3 
   1 -14 -11 2008.53 693.047   3 
   1 -14 -10 7921.78 1101.74   3 
   1 -14  -9 5820.26 972.185   3 
   1 -14  -8 11769.8 1269.50   3 
   1 -14  -7 797.392 659.794   3 
   1 -14  -6 52829.5 2538.62   3 
   1 -14  -5 17056.2 1517.22   3 
  -1 -14   4 66585.7 3024.39   3 
   1 -14  -4 71687.6 2955.33   3 
   1 -14  -3 12930.7 1184.52   6 
   1 -14  -3 15365.5 1420.98   3 
  -1 -14   3 13353.4 1081.59   6 
  -1 -14   3 11916.6 1384.83   3 
   1 -14  -2 21028.1 1626.28   3 
  -1 -14   2 19529.0 1316.48   6 
  -1 -14   2 22828.6 1812.80   3 
  -1 -14   1 8941.18 972.364   6 
   1 -14  -1 9281.25 1135.44   3 
  -1 -14   1 10074.4 1237.72   3 
  -1 -14   0 2523.13 553.137   6 
  -1 -14   0 1241.84 686.191   3 
   1 -14   0 857.190 554.806   3 
  -1 -14  -1 9724.03 1108.67   6 
  -1 -14  -1 10806.5 1296.52   3 
   1 -14   1 8379.47 1147.51   3 
  -1 -14  -2 10360.7 1173.56   6 
   1 -14   2 11177.5 1268.65   3 
  -1 -14  -2 10224.8 1261.82   3 
  -1 -14  -3 34977.6 1990.32   6 
  -1 -14  -3 35801.8 2168.04   3 
   1 -14   3 34211.8 2116.20   3 
  -1 -14  -4 49247.1 2494.96   3 
  -1 -14  -5 51829.3 2541.42   3 
  -1 -14  -6 6457.18 992.537   3 
  -1 -14  -7 779.570 670.316   3 
  -1 -14  -8 2317.32 687.157   3 
  -1 -14  -9-409.336 639.340   3 
  -1 -14 -10-16.2945 521.061   3 
  -1 -14 -11 29838.2 1686.81   3 
  -1 -14 -12 1004.32 521.815   3 
  -1 -14 -13 10734.1 914.836   3 
  -1 -14 -14-174.933 327.804   3 
  -1 -14 -15-229.680 264.440   3 
   1 -15 -15 1639.02 295.187   3 
   1 -15 -14 470.855 296.714   3 
   1 -15 -13 677.034 434.534   3 
   1 -15 -12 1043.76 490.364   3 
   1 -15 -11 17525.4 1283.72   3 
   1 -15 -10 2036.48 693.227   3 
   1 -15  -9 3916.79 863.392   3 
   1 -15  -8-6.11024 676.931   3 
   1 -15  -7 2581.24 765.459   3 
   1 -15  -6-459.348 632.786   3 
   1 -15  -5 797.150 684.334   3 
   1 -15  -5 145.555 475.992   6 
   1 -15  -4 3413.12 876.495   3 
   1 -15  -4 4443.78 734.511   6 
  -1 -15   3 74464.9 3245.48   3 
   1 -15  -3 76814.5 3108.91   3 
   1 -15  -2 24689.0 1825.60   3 
  -1 -15   2 24003.0 1435.94   6 
  -1 -15   2 25976.9 1989.83   3 
  -1 -15   1 23064.3 1893.46   3 
   1 -15  -1 22443.8 1767.26   3 
  -1 -15   1 24238.3 1514.48   6 
  -1 -15   0-89.8693 436.890   6 
   1 -15   0-21.1082 603.665   3 
  -1 -15   0-63.0394 628.724   3 
  -1 -15  -1 13933.5 1294.39   6 
  -1 -15  -1 15657.3 1554.91   3 
   1 -15   1 14981.9 1472.29   3 
   1 -15   2 16748.0 1562.21   3 
  -1 -15  -2 15744.6 1538.85   3 
  -1 -15  -2 15519.4 1334.28   6 
   1 -15   3 28340.6 1987.52   3 
  -1 -15  -3 30967.8 2014.25   3 
  -1 -15  -3 30472.3 1838.30   6 
  -1 -15  -4 15128.4 1451.68   3 
  -1 -15  -4 17827.6 1391.22   6 
  -1 -15  -5 10097.6 1104.86   6 
  -1 -15  -5 6986.03 1066.70   3 
  -1 -15  -6 7672.85 984.531   6 
  -1 -15  -6 5890.14 959.502   3 
  -1 -15  -7 24802.5 1711.57   3 
  -1 -15  -8 7372.93 1030.20   3 
  -1 -15  -9 13346.0 1193.22   3 
  -1 -15 -10 1205.93 603.427   3 
  -1 -15 -11 8812.68 898.732   3 
  -1 -15 -12 11.0741 382.859   3 
  -1 -15 -13 14089.4 905.838   3 
  -1 -15 -14 7524.05 562.905   6 
  -1 -15 -14 6830.98 570.921   3 
   1 -16 -13 1361.30 267.827   6 
   1 -16 -13 2021.84 402.838   3 
   1 -16 -12 6099.65 680.291   3 
   1 -16 -12 4901.52 533.691   6 
   1 -16 -11 9816.88 811.218   6 
   1 -16 -11 11694.8 983.294   3 
   1 -16 -10 2564.44 645.680   3 
   1 -16 -10 1781.90 482.848   6 
   1 -16  -9 4836.85 677.035   6 
   1 -16  -9 5661.36 856.833   3 
   1 -16  -8 794.424 652.420   3 
   1 -16  -8 916.837 457.552   6 
   1 -16  -7-142.222 603.683   3 
   1 -16  -7 156.031 408.167   6 
   1 -16  -6-368.194 615.700   3 
   1 -16  -6 440.382 453.667   6 
   1 -16  -5 25912.1 1832.56   3 
   1 -16  -5 23832.2 1442.79   6 
   1 -16  -4 14718.1 1430.39   3 
   1 -16  -3 29204.5 1979.04   3 
  -1 -16   2 346.826 703.874   3 
   1 -16  -2 1648.85 822.927   3 
  -1 -16   1 1128.77 654.799   3 
  -1 -16   1 1387.63 425.881   6 
   1 -16  -1 1228.73 711.355   3 
  -1 -16   0 1409.49 782.969   3 
  -1 -16   0 2345.32 622.794   6 
   1 -16   0 1475.38 797.910   3 
   1 -16   1 3150.63 901.694   3 
  -1 -16  -1 1982.52 768.183   3 
  -1 -16  -1 2795.26 636.534   6 
  -1 -16  -2 8590.10 1025.85   6 
   1 -16   2 9045.51 1200.87   3 
  -1 -16  -2 8391.25 1156.71   3 
  -1 -16  -3 21487.2 1514.12   6 
  -1 -16  -3 23962.7 1791.91   3 
  -1 -16  -4 25887.5 1804.05   3 
  -1 -16  -4 25348.7 1620.38   6 
  -1 -16  -5 23669.5 1535.49   6 
  -1 -16  -5 24721.8 1728.58   3 
  -1 -16  -6 5849.25 831.369   6 
  -1 -16  -6 5499.50 910.333   3 
  -1 -16  -7 246.468 548.328   3 
  -1 -16  -7 181.534 478.917   6 
  -1 -16  -8 1629.77 548.735   6 
  -1 -16  -8 1343.99 616.692   3 
  -1 -16  -9-127.742 447.201   6 
  -1 -16  -9 698.123 474.143   3 
  -1 -16 -10 5.27624 387.817   6 
  -1 -16 -10-150.004 446.394   3 
  -1 -16 -11 18582.1 1032.05   6 
  -1 -16 -11 18323.8 1121.22   3 
  -1 -16 -12 3769.67 504.702   3 
  -1 -16 -12 2630.32 450.059   6 
  -1 -16 -13 17196.3 836.263   3 
  -1 -16 -13 16958.0 781.076   6 
   1 -17 -12 988.698 286.664   3 
   1 -17 -11 559.385 227.847   6 
   1 -17 -11 433.816 330.065   3 
   1 -17 -10 12135.7 957.360   3 
   1 -17 -10 10310.5 721.208   6 
   1 -17  -9 328.340 296.050   6 
   1 -17  -9 507.216 493.340   3 
   1 -17  -8 1160.27 547.092   3 
   1 -17  -8 859.545 384.251   6 
   1 -17  -7 1703.61 641.209   3 
   1 -17  -7 581.929 322.899   6 
   1 -17  -6 26005.2 1687.19   3 
   1 -17  -5 291.773 549.782   3 
   1 -17  -4 2304.24 785.054   3 
   1 -17  -3 1332.76 732.851   3 
   1 -17  -2 21911.0 1723.90   3 
  -1 -17   1-873.903 752.674   3 
   1 -17  -1 606.313 755.450   3 
  -1 -17   0 589.996 585.169   3 
  -1 -17   0 600.117 418.756   6 
   1 -17   0 945.863 769.122   3 
  -1 -17  -1-277.611 484.124   6 
   1 -17   1 707.569 713.587   3 
  -1 -17  -1-525.361 653.740   3 
  -1 -17  -2 9615.69 1145.26   3 
  -1 -17  -2 10128.7 1006.61   6 
  -1 -17  -3-72.8817 405.129   6 
  -1 -17  -3 771.982 577.325   3 
  -1 -17  -4 20902.2 1376.55   6 
  -1 -17  -4 21309.0 1539.78   3 
  -1 -17  -5 6563.67 945.830   3 
  -1 -17  -5 7104.92 832.405   6 
  -1 -17  -6 43922.9 2011.16   3 
  -1 -17  -6 45955.8 1863.88   6 
  -1 -17  -7 1235.31 526.890   3 
  -1 -17  -7 704.207 394.199   6 
  -1 -17  -8 7839.62 834.661   3 
  -1 -17  -8 6852.81 726.259   6 
  -1 -17  -9-197.200 327.630   6 
  -1 -17  -9 175.641 331.985   3 
  -1 -17 -10 11706.3 783.801   6 
  -1 -17 -10 12195.4 866.138   3 
  -1 -17 -11 2050.95 393.050   3 
  -1 -17 -11 2152.51 348.177   6 
   1 -18 -10 4439.29 516.091   3 
   1 -18  -9 21333.4 1144.00   3 
   1 -18  -8 2271.01 529.922   3 
   1 -18  -7 8981.71 894.000   3 
   1 -18  -6 2102.94 592.284   3 
   1 -18  -5 1208.39 577.021   3 
   1 -18  -4 1116.00 615.655   3 
   1 -18  -3 492.068 638.141   3 
   1 -18  -2 2771.98 716.575   3 
   1 -18  -1-486.715 646.969   3 
  -1 -18   0 167.910 501.533   3 
   1 -18   0 630.116 614.089   3 
  -1 -18  -1-133.772 554.561   3 
  -1 -18  -2 13142.7 1207.03   3 
  -1 -18  -2 12516.9 936.853   6 
  -1 -18  -3 993.410 531.118   3 
  -1 -18  -3 1566.64 447.673   6 
  -1 -18  -4 30783.6 1666.79   3 
  -1 -18  -4 28337.1 1365.34   6 
  -1 -18  -5 563.681 412.065   3 
  -1 -18  -5 1145.18 400.348   6 
  -1 -18  -6 4802.25 709.596   3 
  -1 -18  -6 5491.40 633.119   6 
  -1 -18  -7 268.400 307.540   6 
  -1 -18  -7 807.014 412.338   3 
  -1 -18  -8 3582.48 529.925   3 
  -1 -18  -8 2801.90 416.493   6 
  -1 -18  -9 2907.17 441.131   3 
  -1 -18  -9 2735.70 371.550   6 
  -1 -18 -10 12733.0 716.836   3 
   1 -19  -8-102.806 265.906   3 
   1 -19  -7 4808.59 581.753   3 
   1 -19  -6 1010.46 405.855   3 
   1 -19  -5 15771.6 1129.94   3 
   1 -19  -4-202.319 436.740   3 
   1 -19  -3 2513.40 586.121   3 
   1 -19  -2 9773.42 1033.86   3 
  -1 -19  -2 968.975 476.172   3 
  -1 -19  -3 3200.26 570.631   3 
  -1 -19  -4 11416.5 919.275   3 
  -1 -19  -5 7043.24 709.732   3 
  -1 -19  -6 16059.6 943.700   3 
  -1 -19  -7 7572.88 633.405   3 
   1 -20  -6 62.9017 223.991   3 
   1 -20  -5 3764.53 489.393   3 
  -2   0  20 9882.69 773.204   5 
   2   0 -20 10988.2 816.758   3 
  -2   0  19-73.9683 415.451   5 
  -2   0  18 109803. 3177.89   4 
  -2   0  18 105423. 2978.93   5 
  -2   0  17-71.6890 545.423   4 
  -2   0  16 50.4798 517.556   4 
  -2   0  15 536.208 485.118   4 
  -2   0  14 2244.14 565.117   4 
  -2   0  13-37.1062 403.791   4 
   2   0 -13-1334.73 701.169   2 
   2   0 -12 2933.02 804.887   2 
  -2   0  12 2220.24 483.144   4 
   2   0 -11 388.443 537.233   2 
   2   0 -10 1211.38 582.194   2 
   2   0  -9-464.160 382.968   2 
   2   0  -8 246115. 4854.56   2 
   2   0  -7-13.4676 296.785   2 
   2   0  -6 5441.76 632.066   2 
   2   0  -5 49.8820 211.644   2 
   2   0  -4 165170. 2770.68   2 
   2   0  -3-97.0051 196.353   2 
  -2   0   2 7876.10 509.283   1 
  -2   0   1 62.5193 159.981   1 
  -2   0   0 902211. 5759.86   1 
  -2   0  -1 345.957 249.005   1 
  -2   0  -2 3737.87 491.228   1 
  -2   0  -3 313.225 252.069   1 
  -2   0  -4 26909.0 1386.24   1 
  -2   0  -4 25526.8 1435.12   2 
  -2   0  -5 116.490 306.147   2 
  -2   0  -5 40.2526 305.818   1 
  -2   0  -6 35885.1 1831.69   1 
  -2   0  -6 34606.4 1916.12   2 
  -2   0  -7-74.1850 366.925   1 
  -2   0  -7-131.053 373.517   2 
  -2   0  -8 10176.6 1163.94   1 
  -2   0  -8 8715.57 1139.21   2 
  -2   0  -9-226.223 551.052   2 
  -2   0  -9 236.410 403.288   1 
  -2   0 -10 129618. 4465.28   1 
  -2   0 -11 374.657 409.272   1 
   2   0  12 75046.9 2568.65   4 
   2   0  13-121.603 441.276   4 
   2   0  14 3185.79 678.104   4 
   2   0  15 51.0264 527.962   4 
   2   0  16 76919.5 2779.84   4 
   2   0  17 213.237 520.570   4 
   2   0  18 5799.77 750.384   4 
   2   0  19 177.430 320.117   4 
   2  -1 -20 8556.24 739.858   3 
  -2   1  20 7521.01 706.262   5 
  -2   1  19 1926.93 555.905   5 
  -2  -1  19 1327.76 460.310   5 
  -2  -1  18 4024.13 789.842   4 
  -2  -1  18 3366.32 646.257   5 
  -2  -1  17 1914.79 532.529   5 
  -2   1  17 3134.13 752.427   4 
  -2  -1  17 2878.24 701.843   4 
  -2  -1  16 13024.1 1257.88   4 
  -2   1  16 11455.8 1142.65   4 
  -2  -1  15 5099.35 843.598   4 
  -2   1  15 3745.94 701.899   4 
   2  -1 -14 1311.92 705.912   2 
  -2  -1  14 2292.49 650.769   4 
  -2   1  14 1832.26 591.459   4 
   2  -1 -13 640.755 481.324   2 
  -2   1  13 734.453 446.006   4 
  -2  -1  13 691.581 407.493   4 
  -2   1  12 9432.81 883.895   4 
   2  -1 -12 9411.15 1412.78   2 
  -2  -1  12 8289.93 850.381   4 
   2  -1 -11 857.336 604.424   2 
   2   1 -11 169.993 353.972   2 
   2  -1 -10 5641.54 1011.80   2 
   2   1 -10 4277.93 765.361   2 
   2   1  -9 13287.6 1204.88   2 
   2  -1  -9 12845.2 1318.06   2 
   2  -1  -8 81952.7 2901.83   2 
   2   1  -8 79394.2 2670.71   2 
   2  -1  -7 19418.4 1362.40   2 
   2   1  -7 19067.0 1184.03   2 
   2  -1  -6 256949. 4367.66   2 
   2   1  -6 248586. 3849.74   2 
   2  -1  -5 25175.6 1270.28   2 
   2   1  -5 25567.3 1116.49   2 
   2  -1  -4 58323.3 1768.26   2 
   2   1  -4 58465.7 1526.92   2 
   2   1  -3 108258. 1820.71   2 
   2  -1  -3 108063. 2165.73   2 
  -2  -1   2 121467. 1794.68   1 
  -2   1   1 284118. 3106.45   1 
  -2  -1   1 277554. 2952.93   1 
  -2  -1   0 58195.7 1540.47   1 
  -2   1   0 58506.8 1427.25   1 
  -2  -1  -1 362284. 4162.24   1 
  -2   1  -1 375390. 3903.98   1 
  -2  -1  -2 12025.8 836.334   1 
  -2  -1  -2 11473.6 844.426   2 
  -2   1  -2 12040.2 800.397   1 
  -2   1  -3 96910.4 2337.09   1 
  -2  -1  -3 93149.7 2493.80   2 
  -2  -1  -3 96198.9 2446.61   1 
  -2   1  -4 36121.3 1572.18   1 
  -2  -1  -4 36742.5 1704.97   2 
  -2  -1  -4 38467.0 1698.69   1 
  -2  -1  -5 29057.6 1640.62   2 
  -2  -1  -5 30700.3 1607.45   1 
  -2   1  -5 28330.0 1498.11   1 
  -2  -1  -6 618.026 436.742   1 
  -2   1  -6 252.763 302.213   1 
  -2  -1  -6 553.447 373.765   2 
  -2  -1  -7 39578.5 2117.38   1 
  -2   1  -7 40121.9 2017.31   1 
  -2  -1  -7 36741.1 2136.22   2 
  -2  -1  -8 91669.0 3644.45   2 
  -2   1  -8 93747.8 3266.24   1 
  -2  -1  -8 92664.3 3448.22   1 
  -2   1  -9 4994.67 883.697   1 
  -2  -1  -9 5463.06 1075.42   2 
  -2  -1  -9 5194.28 966.236   1 
  -2  -1 -10 88806.5 4140.23   2 
  -2   1 -10 89433.6 3563.34   1 
  -2  -1 -10 92434.6 3889.68   1 
  -2  -1 -11 36369.9 2585.59   1 
   2  -1  11 34757.4 1696.10   4 
   2   1  12 15793.6 1192.23   4 
  -2  -1 -12 18111.3 1948.81   1 
   2  -1  12 17712.6 1293.90   4 
   2   1  13 6455.73 823.464   4 
   2  -1  13 6233.34 855.573   4 
   2  -1  14 10829.3 1129.10   4 
   2   1  14 11675.1 1126.30   4 
   2  -1  15 723.347 610.289   4 
   2   1  15 579.563 479.463   4 
   2   1  16 16429.4 1316.52   4 
   2  -1  16 15425.7 1315.68   4 
   2   1  17 7796.70 909.081   4 
   2  -1  17 7191.13 940.751   4 
   2  -1  18 23379.7 1428.20   4 
   2   1  18 24006.1 1343.38   4 
   2   1  19 564.025 332.187   4 
   2  -1  19 118.433 349.116   4 
   2  -1  20 7904.95 630.290   4 
  -2  -1 -20 9370.73 691.805   3 
  -2   2  21 2703.56 355.688   5 
  -2   2  20 5795.97 673.171   5 
   2  -2 -20 6211.09 644.744   3 
   2  -2 -19 3579.98 628.888   3 
  -2   2  19 3049.76 643.251   5 
  -2  -2  18 383.405 425.548   5 
  -2  -2  18 1747.73 634.354   4 
  -2  -2  17 789.197 647.525   4 
  -2   2  17-175.269 442.852   4 
  -2  -2  17 225.375 467.142   5 
  -2  -2  16 10944.2 1172.37   4 
  -2   2  16 10142.8 1076.63   4 
  -2  -2  16 11278.8 1032.07   5 
  -2  -2  15 6093.65 894.393   4 
   2  -2 -15 4689.55 1230.61   2 
  -2   2  15 5639.24 814.572   4 
  -2  -2  14 2588.20 656.428   4 
  -2   2  14 2342.33 577.040   4 
   2  -2 -14 2286.55 917.749   2 
   2  -2 -13 1541.95 633.750   2 
  -2  -2  13 1795.97 480.256   4 
  -2   2  13 1215.04 475.436   4 
   2  -2 -12 1835.88 863.009   2 
  -2  -2  12 1136.89 468.867   4 
  -2   2  12 1189.78 399.105   4 
   2  -2 -11 689.685 552.779   2 
   2   2 -11 220.439 349.640   2 
   2   2 -10 435.422 454.729   2 
   2  -2 -10 21.4623 475.040   2 
   2  -2  -9 83729.3 3323.91   2 
   2   2  -9 87225.6 2927.63   2 
   2   2  -8 2998.91 551.473   2 
   2  -2  -8 1790.62 518.244   2 
   2  -2  -7 11436.1 1097.57   2 
   2   2  -7 13163.5 942.206   2 
   2  -2  -6 12839.5 1078.47   2 
   2   2  -6 10943.9 772.686   2 
   2  -2  -5 12079.4 966.831   2 
   2   2  -5 12161.0 714.634   2 
   2  -2  -4 51887.0 1796.71   2 
   2   2  -4 52940.6 1307.46   2 
   2   2  -3 2412.98 255.815   2 
  -2  -2   3 2212.32 229.661   1 
   2  -2  -2 22275.3 988.112   2 
  -2  -2   2 22545.3 753.099   1 
  -2  -2   1 48010.1 1326.96   1 
  -2   2   1 49299.6 1397.42   1 
  -2   2   0 96393.5 1918.96   1 
  -2  -2   0 98777.6 2088.04   1 
  -2   2  -1 3615.43 413.433   1 
  -2  -2  -1 3502.04 471.896   1 
  -2  -2  -2 41721.7 1553.18   2 
  -2  -2  -2 43349.0 1585.42   1 
  -2   2  -2 41157.8 1358.37   1 
  -2  -2  -3 135832. 3021.85   2 
  -2   2  -3 138776. 2680.70   1 
  -2   2  -4 71.8664 233.569   1 
  -2  -2  -4 197.702 342.530   2 
  -2   2  -5 1745.86 399.621   1 
  -2  -2  -5 2482.06 629.882   2 
  -2   2  -6 30863.1 1602.28   1 
  -2  -2  -6 29496.0 1826.03   2 
  -2  -2  -7 56062.0 2688.11   2 
  -2   2  -7 57254.9 2302.12   1 
  -2  -2  -8 11433.3 1382.13   2 
  -2   2  -8 12342.6 1170.51   1 
  -2  -2  -8 10846.8 1268.57   1 
  -2  -2  -9 53430.1 3029.37   2 
  -2   2  -9 55883.1 2566.61   1 
  -2  -2  -9 55948.4 2957.66   1 
  -2  -2 -10 14545.4 1740.52   2 
  -2  -2 -10 13826.5 1598.95   1 
   2  -2  11 4373.06 662.218   4 
  -2  -2 -11 5493.08 1184.82   1 
  -2  -2 -11 4623.14 1161.87   2 
   2   2  12 147.866 388.973   4 
  -2  -2 -12 341.853 522.734   1 
   2  -2  12-163.679 414.713   4 
   2  -2  13 7257.01 919.795   4 
   2   2  13 7042.83 844.629   4 
   2   2  14 70106.3 2573.48   4 
   2  -2  14 69415.1 2709.19   4 
   2   2  15 34806.8 1841.22   4 
   2  -2  15 36497.3 2008.37   4 
   2   2  16 35601.5 1803.54   4 
   2  -2  16 33611.1 1902.11   4 
   2  -2  17 779.948 595.445   4 
   2   2  17 924.777 489.363   4 
   2  -2  18 17139.1 1259.14   4 
   2   2  18 15659.9 1039.00   4 
   2  -2  19 2111.57 501.545   4 
  -2  -2 -20 5491.39 554.277   3 
   2  -2  20 5587.07 550.276   4 
  -2   3  21 65.4521 186.301   5 
  -2   3  20 757.198 390.411   5 
   2  -3 -20 477.053 272.983   3 
  -2  -3  19 5997.83 827.623   4 
  -2   3  19 4448.05 715.999   5 
   2  -3 -19 4797.95 664.850   3 
  -2  -3  18 9810.62 1053.38   4 
   2  -3 -18 9629.77 988.321   3 
  -2  -3  17 12107.7 1227.87   4 
  -2  -3  17 12367.1 1036.60   5 
  -2  -3  16 15904.3 1163.05   5 
  -2  -3  16 15450.5 1345.34   4 
  -2   3  16 16793.2 1303.22   4 
  -2  -3  15 329.430 467.144   4 
  -2  -3  15-348.334 403.627   5 
  -2   3  15 171.749 414.542   4 
   2  -3 -15 224.909 661.425   2 
   2  -3 -14 19876.7 2292.07   2 
  -2   3  14 22730.2 1426.89   4 
  -2  -3  14 20821.1 1433.60   4 
   2  -3 -13 17223.8 2064.21   2 
  -2  -3  13 16922.4 1239.21   4 
  -2   3  13 14462.5 1111.50   4 
  -2   3  12 69004.1 2257.09   4 
  -2  -3  12 67493.7 2106.37   6 
  -2  -3  12 72548.6 2369.81   4 
   2  -3 -11 383.170 590.205   2 
   2  -3 -10 100929. 4075.92   2 
   2  -3  -9 32506.6 2178.01   2 
   2   3  -9 33356.5 1756.40   2 
   2   3  -8 22.7011 219.551   2 
   2  -3  -8 313.507 467.390   2 
   2  -3  -7 8627.74 1036.71   2 
   2   3  -7 9285.40 750.896   2 
   2  -3  -6 4021.37 656.442   2 
   2   3  -6 5072.79 495.674   2 
   2   3  -5 12583.6 632.429   2 
   2  -3  -5 11939.2 1012.86   2 
   2  -3  -4 219149. 3879.44   2 
   2   3  -4 223936. 2190.53   2 
  -2  -3   3 301019. 2253.01   1 
   2  -3  -3 309283. 4190.70   2 
   2   3  -3 311825. 2207.06   2 
  -2  -3   2 94876.0 1645.79   1 
   2  -3  -2 97304.7 2192.09   2 
  -2  -3   1 59533.1 1565.34   1 
  -2  -3   0 25013.0 1116.83   1 
  -2   3   0 23743.9 1014.16   1 
  -2   3  -1 2860.91 389.278   1 
  -2  -3  -1 2618.10 435.048   2 
  -2  -3  -2 152054. 3044.09   2 
  -2   3  -2 154673. 2546.81   1 
  -2   3  -3 17003.6 897.347   1 
  -2  -3  -3 15597.3 1102.22   2 
  -2  -3  -4 61443.4 2301.60   2 
  -2   3  -4 68612.8 1919.09   1 
  -2   3  -5 2918.88 465.196   1 
  -2  -3  -5 2521.51 622.253   2 
  -2  -3  -6 29062.2 1881.79   2 
  -2   3  -6 28350.5 1439.86   1 
  -2  -3  -7 10854.7 1277.19   2 
  -2   3  -7 12309.1 1036.76   1 
  -2  -3  -8 22302.6 1895.94   2 
  -2   3  -8 23571.7 1495.85   1 
  -2  -3  -9 292781. 7262.53   2 
  -2  -3  -9 303898. 7077.29   1 
  -2  -3 -10 1559.87 697.644   2 
  -2  -3 -10 2092.69 858.093   1 
   2  -3  11 65758.7 2383.55   4 
  -2  -3 -11 64698.5 3672.62   1 
  -2  -3 -11 68540.7 4011.62   2 
  -2  -3 -12 479.994 567.759   1 
  -2  -3 -12-44.0935 772.200   2 
   2   3  12 948.201 419.787   4 
   2  -3  12 532.450 483.184   4 
   2  -3  13 17545.6 1396.43   4 
  -2  -3 -13 16832.2 2068.53   1 
   2   3  13 15659.4 1196.76   4 
   2  -3  14 542.311 532.944   4 
   2   3  14 204.868 391.604   4 
   2   3  15-49.0331 410.896   4 
   2  -3  15 669.521 629.726   4 
   2   3  16 923.446 427.141   4 
   2  -3  16 466.708 625.224   4 
   2  -3  17 46110.6 2164.35   4 
   2   3  17 47463.4 1844.88   4 
   2  -3  18 65.6039 464.725   4 
  -2  -3 -19 10083.5 849.962   3 
   2  -3  19 10116.1 859.475   4 
   2  -3  20-246.236 274.181   4 
  -2  -3 -20 315.809 271.201   3 
  -2   4  21 233.372 203.190   5 
   2  -4 -20 412.800 289.046   3 
  -2   4  20 422.198 328.107   5 
  -2  -4  19 10032.4 954.774   4 
   2  -4 -19 10415.7 908.426   3 
   2  -4 -18-46.7040 458.982   3 
  -2  -4  18 2140.82 700.884   4 
   2  -4 -17 10367.5 1108.79   3 
  -2  -4  17 13002.8 1250.31   4 
  -2  -4  16 107424. 3281.76   4 
  -2  -4  15 17719.3 1384.76   4 
  -2   4  15 17482.9 1273.53   4 
  -2  -4  14 62296.9 2427.85   4 
   2  -4 -14 59268.5 4023.53   2 
  -2   4  14 59551.0 2250.36   4 
   2  -4 -13 31516.4 2822.33   2 
  -2   4  13 30564.3 1578.58   4 
  -2  -4  13 30594.6 1665.25   4 
   2  -4 -12 38027.5 2982.43   2 
  -2  -4  12 36517.3 1580.30   6 
  -2  -4  12 43284.2 1850.60   4 
  -2   4  12 38682.4 1684.82   4 
   2  -4 -11 706.249 595.709   2 
   2  -4 -10 11829.2 1530.08   2 
   2  -4  -9 9225.58 1247.43   2 
   2  -4  -8 29919.8 2034.33   2 
   2  -4  -7 45250.1 2317.20   2 
   2  -4  -6 255471. 5096.93   2 
   2   4  -6 250903. 2814.88   2 
   2   4  -5 15421.2 508.357   2 
   2  -4  -5 15274.0 1200.44   2 
   2  -4  -4 29433.0 1510.92   2 
  -2  -4   3 324.885 93.3629   1 
   2  -4  -3 686.240 330.488   2 
  -2  -4   2 151106. 2279.56   1 
   2  -4  -2 147638. 2873.35   2 
   2  -4  -1 88061.1 2088.76   2 
  -2  -4   1 81956.6 1962.23   1 
  -2  -4   0 191164. 3157.41   1 
  -2  -4  -1 47754.0 1633.86   2 
  -2   4  -2 1984.27 334.970   1 
  -2  -4  -2 2098.56 465.033   2 
  -2  -4  -3 20649.4 1300.44   2 
  -2   4  -3 21880.1 997.557   1 
  -2   4  -4 8696.16 656.380   1 
  -2  -4  -4 9851.33 993.220   2 
  -2  -4  -5 183.681 421.292   2 
  -2   4  -5 133.422 172.734   1 
  -2   4  -6 109106. 2502.96   1 
  -2  -4  -6 105111. 3619.26   2 
  -2  -4  -7 3607.32 823.977   2 
  -2  -4  -8 142515. 4864.90   2 
  -2  -4  -9 673.169 524.296   2 
  -2  -4 -10 4017.62 1050.20   1 
  -2  -4 -10 3230.60 948.450   2 
  -2  -4 -11 38443.4 2936.01   1 
  -2  -4 -11 39169.8 3085.35   2 
   2  -4  11 39881.3 1863.10   4 
  -2  -4 -12 16297.6 2186.54   2 
  -2  -4 -12 14009.8 1883.12   1 
   2  -4  12 15677.5 1246.98   4 
  -2  -4 -13 259.736 601.591   1 
   2  -4  13 71.8893 467.685   4 
   2  -4  14 5105.91 887.303   4 
   2  -4  15 22126.1 1611.92   4 
   2  -4  16 15384.2 1363.69   4 
   2  -4  17 2955.32 751.136   4 
   2  -4  18 375.452 481.625   4 
  -2  -4 -18 252.233 488.121   3 
  -2  -4 -19 103.595 346.952   3 
   2  -4  19 58.6493 351.323   4 
   2  -4  20 3261.59 420.604   4 
  -2  -4 -20 3131.88 399.386   3 
  -2   5  20-95.4557 307.748   5 
   2  -5 -20 543.705 278.828   3 
   2  -5 -19 13699.2 1001.01   3 
   2  -5 -18 25974.8 1497.15   3 
  -2  -5  18 26095.2 1548.89   4 
   2  -5 -17 1367.16 586.095   3 
  -2  -5  17 2011.12 617.512   4 
   2  -5 -16 2953.03 716.497   3 
  -2  -5  16 3357.47 764.422   4 
  -2  -5  15 6352.84 940.718   4 
   2  -5 -14 14929.0 2098.31   2 
  -2  -5  14 17945.6 1340.19   4 
  -2  -5  13 1356.36 478.439   4 
   2  -5 -13 1176.15 737.122   2 
  -2  -5  13 2870.98 627.372   6 
  -2  -5  12 2998.19 564.794   4 
   2  -5 -12 1769.30 847.993   2 
  -2  -5  12 3443.58 587.534   6 
  -2  -5  11 97857.5 2470.61   6 
   2  -5 -11 104978. 4718.86   2 
  -2  -5  11 101771. 2705.20   4 
   2  -5 -10 32933.3 2514.54   2 
   2  -5  -9 115436. 4394.63   2 
   2  -5  -8 37741.0 2347.98   2 
   2  -5  -7 10178.7 1170.80   2 
   2  -5  -6 10059.3 1099.37   2 
   2  -5  -5 86693.7 2924.04   2 
   2  -5  -4 19332.0 1314.57   2 
  -2  -5   3 128215. 1434.10   1 
   2  -5  -3 146258. 3326.96   2 
  -2  -5   2 39363.8 1268.03   1 
   2  -5  -2 36089.2 1542.46   2 
   2  -5  -1 26810.5 1251.74   2 
  -2  -5   1 28344.7 1233.04   1 
   2  -5   0 21165.4 1055.91   2 
  -2  -5   0 20965.2 1045.70   2 
  -2  -5  -1 2942.02 470.238   2 
  -2  -5  -2 47990.0 1875.92   2 
  -2  -5  -3 1351.20 438.714   2 
  -2  -5  -4 43824.2 2108.29   2 
  -2   5  -4 45422.0 1412.65   1 
  -2   5  -5 1354.08 270.822   1 
  -2  -5  -5 1222.74 590.701   2 
  -2  -5  -6 8092.58 1116.33   2 
  -2  -5  -7 30064.6 2202.47   2 
  -2  -5  -8 112.931 517.669   2 
  -2  -5  -9 1077.95 675.200   2 
  -2  -5 -10 18767.4 2076.21   1 
   2  -5  10 16793.8 1200.32   4 
  -2  -5 -10 15609.5 1942.21   2 
  -2  -5 -11 5797.76 1397.68   2 
  -2  -5 -11 6450.00 1395.34   1 
   2  -5  11 6917.98 878.899   4 
  -2  -5 -12 6823.56 1472.41   1 
   2  -5  12 4893.64 815.923   4 
  -2  -5 -12 5898.67 1329.99   2 
   2  -5  13 13816.5 1278.70   4 
  -2  -5 -13 12904.9 1939.51   1 
   2  -5  14 11999.1 1243.79   4 
   2  -5  15 569.966 642.122   4 
   2  -5  16 170.423 580.721   4 
  -2  -5 -17 891.736 568.064   3 
   2  -5  17 1024.99 644.391   4 
   2  -5  18 9904.46 966.995   4 
  -2  -5 -18 9489.34 903.764   3 
  -2  -5 -19 3788.54 538.032   3 
   2  -5  19 3713.50 580.038   4 
  -2  -5 -20 66.3447 199.540   3 
   2  -5  20 200.547 221.227   4 
  -2   6  20-43.1968 276.937   5 
   2  -6 -20 258.660 245.781   3 
   2  -6 -19 1317.87 403.377   3 
   2  -6 -18 15305.2 1116.32   3 
  -2  -6  18 15662.8 1184.59   4 
   2  -6 -17 9540.72 1034.06   3 
  -2  -6  17 9603.13 1034.06   4 
   2  -6 -16 569.719 544.727   3 
  -2  -6  16 944.520 613.850   4 
   2  -6 -15 24367.6 1632.13   3 
  -2  -6  15 24091.1 1571.61   4 
  -2  -6  14 13985.6 1192.58   4 
   2  -6 -14 11940.3 1205.87   3 
  -2  -6  13 51660.6 2141.43   4 
   2  -6 -13 51050.1 3761.69   2 
  -2  -6  13 53667.6 1951.64   6 
   2  -6 -13 54288.2 2332.23   3 
  -2  -6  12 1321.41 482.183   4 
   2  -6 -12 607.094 588.829   2 
  -2  -6  12 1173.66 478.605   6 
   2  -6 -12 427.040 398.480   3 
  -2  -6  11 594.556 373.606   6 
   2  -6 -11 587.065 659.173   2 
  -2  -6  11 1186.19 446.046   4 
   2  -6 -10 6162.76 1211.48   2 
   2  -6  -9 2350.38 857.387   2 
   2  -6  -8 4027.62 915.996   2 
   2  -6  -7 6031.35 1002.45   2 
   2  -6  -6 146580. 4258.01   2 
   2  -6  -5 18109.7 1432.85   2 
   2  -6  -4 48979.5 2177.51   2 
   2  -6  -3 168.522 307.072   2 
   2  -6  -2 2452.95 510.202   2 
  -2  -6   2 1991.49 346.285   1 
   2  -6  -1 32814.9 1478.45   2 
  -2  -6   1 33394.3 1429.69   1 
  -2  -6   0 29844.1 1315.98   2 
   2  -6   0 29855.8 1310.29   2 
  -2  -6  -1 22508.3 1252.11   2 
   2  -6   1 23899.7 1127.80   2 
  -2  -6  -2 22080.0 1353.28   2 
  -2  -6  -3 29683.8 1691.50   2 
  -2  -6  -4 1613.82 582.942   2 
  -2  -6  -5 213.257 468.720   2 
  -2  -6  -6 3490.36 880.478   2 
  -2  -6  -7 18106.3 1796.03   2 
  -2  -6  -8 36309.5 2649.62   2 
  -2  -6  -9 10341.4 1560.15   2 
   2  -6  10 428.851 347.708   4 
  -2  -6 -10-234.162 665.230   2 
  -2  -6 -10 535.399 552.271   1 
  -2  -6 -11 21245.1 2405.35   1 
  -2  -6 -11 21779.6 2484.23   2 
   2  -6  11 22748.0 1461.89   4 
  -2  -6 -12 21019.7 2452.16   1 
  -2  -6 -12 17239.6 2298.24   2 
   2  -6  12 20163.3 1450.51   4 
  -2  -6 -13 786.750 793.091   1 
   2  -6  13 1959.13 684.552   4 
   2  -6  14 7994.47 1073.68   4 
   2  -6  15 2075.56 737.192   4 
  -2  -6 -15 1955.74 677.083   3 
   2  -6  16 1264.51 616.674   4 
  -2  -6 -16 1764.98 630.684   3 
  -2  -6 -17 4801.40 738.232   3 
   2  -6  17 5181.85 825.272   4 
   2  -6  18 3714.10 643.515   4 
  -2  -6 -18 4483.43 665.777   3 
  -2  -6 -19 3826.61 497.606   3 
   2  -6  19 2705.72 481.051   4 
  -2   7  20 7291.99 603.781   5 
   2  -7 -19 2493.03 475.709   3 
  -2  -7  18 3252.40 625.350   4 
   2  -7 -18 4948.84 689.572   3 
   2  -7 -17 15803.5 1224.20   3 
  -2  -7  17 15280.9 1197.26   4 
   2  -7 -16 2293.29 659.977   3 
  -2  -7  16 2584.80 702.394   4 
   2  -7 -15 5561.86 861.975   3 
  -2  -7  15 6087.14 857.332   4 
   2  -7 -14 583.272 540.908   3 
  -2  -7  14 408.754 481.732   4 
  -2  -7  13 25645.6 1414.61   6 
   2  -7 -13 24766.6 2683.09   2 
   2  -7 -13 22201.4 1561.23   3 
  -2  -7  13 24974.4 1485.30   4 
   2  -7 -12 40572.7 2005.65   3 
   2  -7 -12 45152.4 3498.81   2 
  -2  -7  12 40971.4 1710.20   6 
  -2  -7  12 41781.1 1863.74   4 
   2  -7 -11 71496.8 2569.83   3 
   2  -7 -11 71363.9 4163.96   2 
  -2  -7  11 70204.6 2298.68   4 
  -2  -7  11 68090.9 2134.96   6 
   2  -7 -10 26474.3 1519.78   3 
  -2  -7  10 24006.3 1280.64   4 
   2  -7 -10 26700.8 2472.63   2 
  -2  -7  10 26175.2 1282.62   6 
   2  -7  -9 35134.6 2624.47   2 
   2  -7  -8 20134.1 1923.15   2 
   2  -7  -7 2798.11 830.371   2 
   2  -7  -6 907.529 574.200   2 
   2  -7  -5 252724. 5502.34   2 
   2  -7  -4 124696. 3646.35   2 
   2  -7  -3 119458. 3363.81   2 
  -2  -7   2 17093.6 997.171   1 
   2  -7  -2 15331.7 1157.41   2 
  -2  -7   1 3942.56 554.620   1 
   2  -7  -1 2423.10 482.688   2 
   2  -7   0 1697.17 400.048   2 
   2  -7   1 20666.2 1099.04   2 
  -2  -7  -1 20362.0 1253.84   2 
   2  -7   2 1908.95 350.678   2 
  -2  -7  -2 3345.21 620.058   2 
  -2  -7  -3 33844.3 1913.37   2 
   2  -7   3 32102.7 1225.54   2 
  -2  -7  -4 36546.0 2129.35   2 
  -2  -7  -5 175108. 4916.08   2 
  -2  -7  -6 5024.13 1049.34   2 
  -2  -7  -7 141615. 5029.90   2 
  -2  -7  -8 542.759 589.760   2 
  -2  -7  -9 34778.4 2832.40   2 
   2  -7   9 34839.7 1644.92   4 
  -2  -7 -10 1517.51 846.362   1 
   2  -7  10 1240.47 389.141   4 
  -2  -7 -10 694.483 745.023   2 
  -2  -7 -11 36163.7 3192.67   2 
   2  -7  11 36510.8 1833.29   4 
  -2  -7 -11 38056.6 3235.82   1 
  -2  -7 -12 10087.5 1781.39   1 
   2  -7  12 10650.6 1083.85   4 
  -2  -7 -12 10118.6 1807.30   2 
  -2  -7 -13 30315.8 1822.60   3 
   2  -7  13 30955.6 1816.33   4 
  -2  -7 -14 1702.93 647.803   3 
   2  -7  14 1738.08 711.398   4 
   2  -7  15 7987.57 1046.91   4 
  -2  -7 -15 7682.42 1000.72   3 
   2  -7  16 438.307 607.499   4 
  -2  -7 -16-2.38481 517.357   3 
  -2  -7 -17 1609.23 533.847   3 
   2  -7  17 589.652 497.860   4 
  -2  -7 -18-68.8054 370.421   3 
   2  -7  18 606.086 384.108   4 
  -2  -7 -19 4754.96 507.334   3 
   2  -7  19 4467.55 533.127   4 
  -2   8  19-25.0088 316.805   5 
   2  -8 -19 373.313 282.575   3 
   2  -8 -18 637.948 373.663   3 
  -2  -8  17 15973.5 1147.43   4 
   2  -8 -17 14416.8 1156.29   3 
   2  -8 -16 1390.51 628.491   3 
  -2  -8  16 720.385 525.463   4 
  -2  -8  15 16714.6 1261.29   4 
   2  -8 -15 16439.5 1377.15   3 
   2  -8 -14 13106.6 1242.58   3 
  -2  -8  14 16042.1 1238.03   4 
  -2  -8  13 3552.95 634.127   6 
   2  -8 -13 2123.83 619.152   3 
  -2  -8  13 2890.72 611.712   4 
  -2  -8  12 4475.45 667.216   6 
   2  -8 -12 6793.77 1448.54   2 
   2  -8 -12 5087.18 841.365   3 
  -2  -8  12 4717.31 673.802   4 
  -2  -8  11 23005.6 1280.71   6 
   2  -8 -11 18493.2 1378.88   3 
  -2  -8  11 19424.2 1226.73   4 
   2  -8 -11 20242.7 2322.31   2 
  -2  -8  10 40191.0 1637.81   6 
   2  -8 -10 46973.9 3357.42   2 
   2  -8 -10 45137.3 2036.32   3 
  -2  -8  10 40183.9 1670.11   4 
   2  -8  -9 2339.59 531.946   3 
  -2  -8   9 2099.53 476.785   6 
   2  -8  -9 1492.83 751.152   2 
   2  -8  -8 444.190 640.711   2 
   2  -8  -7 72706.5 3513.56   2 
   2  -8  -6 74723.3 3357.92   2 
   2  -8  -5 22035.2 1725.38   2 
   2  -8  -4 8037.38 1040.99   2 
   2  -8  -3 8344.34 1004.02   2 
   2  -8  -2 2322.84 535.803   2 
  -2  -8   1 158.528 260.439   1 
   2  -8  -1 483.256 295.509   2 
   2  -8   0 15367.6 1076.37   2 
  -2  -8  -1 12514.3 1032.80   2 
   2  -8   1 13587.8 936.857   2 
  -2  -8  -2 88957.3 2991.39   2 
  -2  -8  -3 21678.3 1613.89   2 
  -2  -8  -4 4859.12 854.307   2 
  -2  -8  -5 9221.58 1276.19   2 
  -2  -8  -6 21410.0 1949.59   2 
  -2  -8  -7 17489.9 1889.35   2 
  -2  -8  -8 31004.0 1659.25   3 
  -2  -8  -8 27253.6 2501.26   2 
  -2  -8  -9 2690.64 655.432   3 
   2  -8   9 2517.92 529.498   4 
  -2  -8  -9 2592.53 919.925   2 
  -2  -8 -10 11992.7 1911.97   2 
  -2  -8 -10 11701.0 1882.08   1 
  -2  -8 -10 15136.7 1282.12   3 
   2  -8  10 12326.6 1069.91   4 
  -2  -8 -11 783.579 554.626   3 
   2  -8  11 90.8867 379.088   4 
  -2  -8 -11 1003.09 881.456   2 
  -2  -8 -11 1817.15 900.524   1 
  -2  -8 -12 19694.1 1493.01   3 
  -2  -8 -12 20488.1 2579.85   1 
   2  -8  12 19281.5 1424.85   4 
   2  -8  13 46621.1 2170.26   4 
  -2  -8 -13 48783.8 2251.27   3 
  -2  -8 -14 3191.07 762.733   3 
   2  -8  14 2605.39 684.730   4 
   2  -8  15 2913.27 745.039   4 
  -2  -8 -15 2117.07 664.242   3 
  -2  -8 -16 10690.2 1030.94   3 
   2  -8  16 10812.3 1060.86   4 
   2  -8  17 4540.54 702.270   4 
  -2  -8 -17 3177.79 590.448   3 
  -2  -8 -18 2981.03 493.460   3 
   2  -8  18 2400.44 488.836   4 
  -2  -8 -19 8039.97 556.069   3 
  -2   9  19-98.2075 241.209   5 
   2  -9 -19 348.317 239.130   3 
   2  -9 -18 10076.0 818.711   3 
   2  -9 -17 6600.27 778.928   3 
   2  -9 -16 1734.27 601.637   3 
  -2  -9  16 1799.16 518.572   4 
   2  -9 -15-48.5027 581.716   3 
  -2  -9  15-22.1126 415.898   4 
   2  -9 -14 143.356 553.810   3 
  -2  -9  14 452.221 477.745   4 
  -2  -9  13 6143.01 738.267   6 
  -2  -9  13 5721.31 782.606   4 
   2  -9 -13 6024.66 985.449   3 
   2  -9 -12 38151.4 2037.95   3 
  -2  -9  12 39128.5 1680.68   6 
  -2  -9  12 40011.8 1772.95   4 
   2  -9 -12 38169.6 3333.02   2 
  -2  -9  11 15273.6 1073.23   6 
   2  -9 -11 16587.6 2136.68   2 
   2  -9 -11 13892.5 1270.66   3 
  -2  -9  11 14826.3 1070.35   4 
   2  -9 -10 16579.5 2081.62   2 
   2  -9 -10 15578.7 1284.59   3 
  -2  -9  10 14691.9 1043.80   6 
   2  -9  -9 94739.7 4660.69   2 
   2  -9  -9 92742.1 2919.17   3 
  -2  -9   9 90709.1 2466.56   6 
   2  -9  -8 88194.8 2740.00   3 
  -2  -9   8 84970.2 2347.68   6 
   2  -9  -8 89539.4 4278.86   2 
   2  -9  -7 12310.9 1579.96   2 
   2  -9  -6 816.960 611.421   2 
   2  -9  -5 65984.8 3119.89   2 
   2  -9  -4 35162.8 2152.64   2 
   2  -9  -3 93015.0 3302.31   2 
   2  -9  -2 9447.56 1018.60   2 
   2  -9  -1 22540.3 1433.17   2 
  -2  -9   0 14236.8 1277.22   1 
   2  -9   0 14539.0 1065.57   2 
  -2  -9  -2 4707.87 796.620   2 
  -2  -9  -3 25144.7 1774.90   2 
  -2  -9  -4 28500.6 2045.39   2 
  -2  -9  -5 7002.82 1142.40   2 
  -2  -9  -6 36361.0 2621.31   2 
  -2  -9  -7 7786.23 1374.49   2 
  -2  -9  -7 8268.79 960.361   3 
  -2  -9  -8 131.434 393.066   3 
  -2  -9  -8 820.678 807.602   2 
  -2  -9  -9 13108.1 1888.88   2 
  -2  -9  -9 13109.5 1181.77   3 
   2  -9   9 10445.8 927.975   4 
  -2  -9  -9 15586.7 2019.60   1 
  -2  -9 -10 26202.6 2770.76   2 
  -2  -9 -10 24624.2 2691.72   1 
   2  -9  10 23237.7 1428.89   4 
  -2  -9 -10 28203.9 1732.33   3 
  -2  -9 -11 6519.87 943.306   3 
  -2  -9 -11 6803.36 1502.20   2 
  -2  -9 -11 5892.89 1369.36   1 
   2  -9  11 6885.19 889.479   4 
  -2  -9 -12 5563.05 929.539   3 
   2  -9  12 4255.79 743.494   4 
  -2  -9 -13 1791.47 705.958   3 
   2  -9  13 2806.84 677.622   4 
   2  -9  14 1237.89 541.738   4 
  -2  -9 -14 561.044 512.366   3 
   2  -9  15 5500.06 798.659   4 
  -2  -9 -15 4587.40 774.394   3 
   2  -9  16 1934.69 533.984   4 
  -2  -9 -16 1722.39 554.597   3 
   2  -9  17 143.822 344.941   4 
  -2  -9 -17 354.639 341.341   3 
  -2  -9 -18 1882.16 380.998   3 
   2  -9  18 1737.36 369.376   4 
   2 -10 -18 4678.65 539.635   3 
   2 -10 -17-269.402 393.079   3 
   2 -10 -16 50777.4 2039.91   3 
   2 -10 -15 1623.70 596.586   3 
  -2 -10  15 1042.33 422.457   4 
   2 -10 -14 21977.9 1576.18   3 
  -2 -10  14 22503.1 1311.67   4 
   2 -10 -13 14253.1 1334.14   3 
  -2 -10  13 14351.8 1012.54   6 
  -2 -10  13 13818.3 1058.81   4 
  -2 -10  12 9572.05 860.301   6 
   2 -10 -12 10455.6 1178.61   3 
  -2 -10  11 233.203 352.052   6 
   2 -10 -11 227.238 469.797   3 
   2 -10 -10 1219.85 623.195   3 
  -2 -10  10 1056.31 441.176   6 
  -2 -10   9 9608.60 873.395   6 
   2 -10  -9 9927.16 1077.61   3 
   2 -10  -9 9469.13 1572.62   2 
  -2 -10   8 14067.2 1023.81   6 
   2 -10  -8 18166.7 2090.00   2 
   2 -10  -8 18185.8 1349.75   3 
  -2 -10   7 25570.4 1316.95   6 
   2 -10  -7 27789.8 1604.01   3 
   2 -10  -7 29305.5 2456.56   2 
   2 -10  -6 36660.9 2607.54   2 
   2 -10  -6 40355.2 1846.05   3 
   2 -10  -5 17576.4 1708.01   2 
   2 -10  -4 27453.5 2008.53   2 
   2 -10  -3 13315.8 1341.63   2 
   2 -10  -2 34265.0 1983.63   2 
  -2 -10  -4 89.4027 299.389   2 
  -2 -10  -5 26106.4 1581.28   3 
  -2 -10  -5 25008.2 2126.34   2 
  -2 -10  -6 96.0861 534.286   2 
  -2 -10  -6 104.015 430.311   3 
  -2 -10  -7 7098.53 1424.76   2 
  -2 -10  -7 7367.06 928.196   3 
  -2 -10  -8 32656.1 2901.77   2 
  -2 -10  -8 36460.6 1932.43   3 
  -2 -10  -9 18871.7 2318.41   2 
  -2 -10  -9 18091.7 1426.28   3 
  -2 -10  -9 18020.8 2273.71   1 
   2 -10  10 4356.96 673.325   4 
  -2 -10 -10 5578.11 1189.98   2 
  -2 -10 -10 5138.95 1252.01   1 
  -2 -10 -10 4256.71 791.773   3 
  -2 -10 -11 3525.78 791.583   3 
   2 -10  11 4864.90 756.502   4 
   2 -10  12 276.226 438.899   4 
  -2 -10 -12-8.46023 544.272   3 
  -2 -10 -13 28359.0 1703.09   3 
   2 -10  13 26564.6 1533.11   4 
   2 -10  14 4113.14 711.009   4 
  -2 -10 -14 3421.90 726.329   3 
   2 -10  15 5432.10 730.224   4 
  -2 -10 -15 4910.51 754.022   3 
   2 -10  16 621.756 370.900   4 
  -2 -10 -16 191.276 377.071   3 
   2 -10  17 7468.95 682.155   4 
  -2 -10 -17 5944.31 596.317   3 
  -2 -10 -18 1622.37 290.090   3 
   2 -11 -18 122.594 224.320   3 
   2 -11 -17 22003.5 1142.07   3 
   2 -11 -16 1285.63 477.240   3 
   2 -11 -15 10144.8 1015.55   3 
   2 -11 -14 11612.2 1183.34   3 
   2 -11 -13 2468.83 759.976   3 
   2 -11 -12 1589.46 691.674   3 
  -2 -11  11 39339.4 1679.53   6 
   2 -11 -11 43062.6 2196.60   3 
   2 -11 -10 6459.87 957.162   3 
   2 -11 -10 6729.42 1397.04   2 
  -2 -11  10 5923.46 697.411   6 
  -2 -11   9 4417.47 634.251   6 
   2 -11  -9 5376.59 861.160   3 
   2 -11  -9 4804.69 1176.84   2 
   2 -11  -8 2245.64 630.561   3 
   2 -11  -8 1694.31 740.280   2 
  -2 -11   8 3096.82 548.881   6 
   2 -11  -7 5904.99 1262.99   2 
  -2 -11   7 7323.82 766.024   6 
   2 -11  -7 8292.41 960.107   3 
  -2 -11   6 758.858 357.267   6 
   2 -11  -6 1237.73 756.384   2 
   2 -11  -6 657.146 485.921   3 
   2 -11  -5 1373.88 510.790   3 
  -2 -11   5 1909.40 605.179   3 
  -2 -11   5 2156.28 487.728   6 
   2 -11  -5 2247.67 750.489   2 
   2 -11  -4 46574.6 2712.80   2 
  -2 -11   4 46009.3 1873.75   6 
   2 -11  -4 44261.4 1939.59   3 
   2 -11  -3 37723.5 1794.35   3 
   2 -11  -2 16488.5 1158.37   3 
   2 -11   1 14009.3 1108.93   3 
  -2 -11  -2 2455.87 702.199   1 
   2 -11   2 3740.66 666.313   3 
   2 -11   3 1735.81 508.666   3 
  -2 -11  -3 1418.67 559.850   3 
  -2 -11  -4 5809.63 852.185   3 
   2 -11   4 7550.65 933.678   3 
  -2 -11  -5 5501.13 832.606   3 
  -2 -11  -6 1074.01 662.917   2 
  -2 -11  -6 1136.83 587.927   3 
  -2 -11  -7 73585.6 4392.61   1 
  -2 -11  -7 68685.7 4070.40   2 
  -2 -11  -7 71864.3 2753.50   3 
  -2 -11  -8 13052.9 1953.24   1 
  -2 -11  -8 16164.8 1363.26   3 
  -2 -11  -8 15737.1 2082.99   2 
  -2 -11  -9 7531.56 1676.12   1 
  -2 -11  -9 8502.80 1050.19   3 
  -2 -11  -9 10054.1 1876.03   2 
  -2 -11 -10 26950.7 1731.48   3 
  -2 -11 -11 8652.29 1091.83   3 
  -2 -11 -12 49526.2 2247.85   3 
   2 -11  12 53459.3 2022.72   4 
  -2 -11 -13 19223.5 1380.42   3 
   2 -11  13 20998.0 1284.19   4 
   2 -11  14 466.616 408.409   4 
  -2 -11 -14 932.977 563.774   3 
  -2 -11 -15 7310.98 803.712   3 
   2 -11  15 6934.10 726.428   4 
  -2 -11 -16 787.000 375.053   3 
   2 -11  16-2.82070 142.578   4 
  -2 -11 -17 4657.00 493.479   3 
   2 -12 -17 466.541 264.985   3 
   2 -12 -16-25.4604 336.279   3 
   2 -12 -15 8487.74 891.024   3 
   2 -12 -14 3380.83 709.470   3 
   2 -12 -13 5527.25 884.716   3 
   2 -12 -12 5117.52 867.471   3 
   2 -12 -11 5119.40 927.184   3 
   2 -12 -10 23273.4 1673.08   3 
   2 -12  -9 3736.85 815.730   3 
  -2 -12   9 3835.72 588.541   6 
   2 -12  -8 6950.66 1376.18   2 
   2 -12  -8 5564.75 917.921   3 
  -2 -12   8 3776.75 624.872   6 
   2 -12  -7 26548.5 2457.25   2 
  -2 -12   7 30685.1 1525.05   6 
   2 -12  -7 27557.9 1740.67   3 
   2 -12  -6 41441.4 2077.78   3 
  -2 -12   6 41277.5 1785.78   6 
   2 -12  -5 25283.1 1611.22   3 
  -2 -12   5 23271.4 1378.79   6 
   2 -12  -4 1512.96 568.627   3 
  -2 -12   4 927.706 372.167   6 
  -2 -12   4 1143.83 530.339   3 
  -2 -12   3 2318.05 559.653   6 
   2 -12  -3 2432.91 613.051   3 
  -2 -12   3 3687.66 817.144   3 
  -2 -12   2 31653.0 1726.75   6 
   2 -12  -2 34142.3 1794.58   3 
  -2 -12   2 33551.8 1913.85   3 
  -2 -12   1 12845.8 1190.21   3 
   2 -12  -1 11613.3 1081.99   3 
  -2 -12   1 11756.7 1095.56   6 
  -2 -12   0 11479.2 1186.11   3 
  -2 -12   0 12908.4 1184.57   6 
   2 -12   0 12969.3 1131.36   3 
  -2 -12  -1 331.546 385.495   6 
  -2 -12  -1-18.4240 508.237   3 
   2 -12   1 629.648 437.354   3 
   2 -12   2 16.5566 428.670   3 
  -2 -12  -2-234.781 473.739   3 
  -2 -12  -3 26994.4 1749.39   3 
   2 -12   3 26290.2 1671.68   3 
  -2 -12  -4 4754.38 1139.25   1 
   2 -12   4 5287.65 867.369   3 
  -2 -12  -4 4767.63 862.551   3 
  -2 -12  -5 1335.20 723.360   1 
  -2 -12  -5 3119.73 758.975   3 
  -2 -12  -6 22273.7 2411.03   1 
  -2 -12  -6 24882.7 1697.20   3 
  -2 -12  -7 862.321 634.186   1 
  -2 -12  -7 1379.24 614.682   3 
  -2 -12  -8 9425.85 1556.09   1 
  -2 -12  -8 8185.36 1072.88   3 
  -2 -12  -9 1509.23 675.021   3 
  -2 -12 -10 5631.21 920.273   3 
  -2 -12 -11 4217.14 840.342   3 
  -2 -12 -12 9760.12 1069.38   3 
  -2 -12 -13 12946.9 1128.23   3 
  -2 -12 -14 88318.9 2514.31   3 
  -2 -12 -15 1958.92 484.684   3 
  -2 -12 -16 7843.72 644.420   3 
   2 -13 -16 413.657 274.044   3 
   2 -13 -15 1230.59 436.615   3 
   2 -13 -14 4212.20 699.791   3 
   2 -13 -13 264.034 535.196   3 
   2 -13 -12 10501.6 1120.38   3 
   2 -13 -11 207.861 567.752   3 
   2 -13 -10 469.562 622.315   3 
   2 -13  -9 8283.44 1094.82   3 
  -2 -13   8 10515.8 923.301   6 
   2 -13  -8 9640.35 1155.82   3 
   2 -13  -7 27224.1 1781.36   3 
  -2 -13   7 27726.3 1479.83   6 
  -2 -13   6 10076.8 943.047   6 
   2 -13  -6 9612.43 1123.47   3 
   2 -13  -5 7475.64 1014.87   3 
  -2 -13   5 8359.73 889.018   6 
   2 -13  -4 81266.8 2940.20   3 
  -2 -13   4 80118.4 2621.87   6 
  -2 -13   3 15081.7 1193.60   6 
  -2 -13   3 15832.8 1426.11   3 
   2 -13  -3 19305.9 1469.84   3 
  -2 -13   2 31193.7 1770.29   6 
  -2 -13   2 33906.0 2023.34   3 
   2 -13  -2 33855.2 1878.98   3 
   2 -13  -1 30851.6 1793.71   3 
  -2 -13   1 33185.6 2001.06   3 
  -2 -13   0 4081.47 797.584   3 
  -2 -13   0 3351.80 637.825   6 
   2 -13   0 2763.36 697.460   3 
   2 -13   1-225.258 527.119   3 
  -2 -13  -1 333.142 409.820   6 
  -2 -13  -1-56.3764 520.295   3 
  -2 -13  -2 15119.9 1370.10   3 
  -2 -13  -2 15187.1 1312.29   6 
   2 -13   2 14957.8 1351.47   3 
  -2 -13  -3 699.347 603.072   3 
   2 -13   3 896.249 586.154   3 
  -2 -13  -4 41634.7 2189.58   3 
   2 -13   4 39165.2 2202.46   3 
  -2 -13  -5 218.020 530.719   3 
  -2 -13  -6 372.059 540.631   3 
  -2 -13  -6-302.328 489.640   1 
  -2 -13  -7 15339.3 1376.58   3 
  -2 -13  -8 11744.1 1213.21   3 
  -2 -13  -9 2722.35 749.936   3 
  -2 -13 -10 21378.3 1524.21   3 
  -2 -13 -11 1084.67 603.995   3 
  -2 -13 -12 18932.0 1310.46   3 
  -2 -13 -13 14602.4 1093.07   3 
  -2 -13 -14 733.083 411.761   3 
  -2 -13 -15 6047.85 583.269   3 
  -2 -13 -16 1256.10 272.155   3 
   2 -14 -15 296.735 306.344   3 
   2 -14 -14 959.541 419.920   3 
   2 -14 -13 4296.80 731.961   3 
   2 -14 -12 5427.29 854.469   3 
   2 -14 -11-126.390 535.358   3 
   2 -14 -10 15467.1 1354.34   3 
   2 -14  -9 3556.08 792.968   3 
   2 -14  -8 2749.16 783.474   3 
   2 -14  -7 2835.25 822.973   3 
  -2 -14   7 2912.45 547.779   6 
   2 -14  -6 8758.30 1136.09   3 
  -2 -14   6 8532.17 849.025   6 
  -2 -14   5 3210.59 602.612   6 
   2 -14  -5 4531.44 907.654   3 
  -2 -14   4 1235.69 585.888   3 
   2 -14  -4 2128.13 679.705   3 
  -2 -14   4 2799.45 626.200   6 
  -2 -14   3 19047.5 1380.30   6 
   2 -14  -3 19752.9 1558.28   3 
  -2 -14   3 22812.5 1737.88   3 
   2 -14  -2 10529.8 1199.59   3 
  -2 -14   2 12019.9 1128.00   6 
  -2 -14   2 12227.7 1333.96   3 
  -2 -14   1 559.383 484.869   6 
  -2 -14   1 631.186 576.371   3 
   2 -14  -1 437.269 539.130   3 
  -2 -14   0 9185.25 1121.39   6 
   2 -14   0 8752.67 1115.56   3 
  -2 -14   0 8637.10 1129.25   3 
  -2 -14  -1 21873.8 1600.85   6 
   2 -14   1 20177.6 1587.35   3 
  -2 -14  -1 24813.7 1776.35   3 
  -2 -14  -2 3428.90 765.205   6 
   2 -14   2 3377.01 824.841   3 
  -2 -14  -2 2823.70 838.582   3 
  -2 -14  -3 5084.50 853.232   6 
  -2 -14  -3 4604.63 886.181   3 
   2 -14   3 4412.46 947.993   3 
  -2 -14  -4-380.202 498.997   3 
  -2 -14  -4 372.706 491.014   6 
  -2 -14  -5 62326.9 2675.11   3 
  -2 -14  -6 670.152 527.501   3 
  -2 -14  -7 26062.4 1736.08   3 
  -2 -14  -8 2100.55 651.033   3 
  -2 -14  -9 3515.32 769.312   3 
  -2 -14 -10 512.123 526.031   3 
  -2 -14 -11 241.117 482.208   3 
  -2 -14 -12 4364.53 676.064   3 
  -2 -14 -13 19835.5 1133.65   3 
  -2 -14 -14 763.892 327.663   3 
  -2 -14 -15 2699.28 351.643   3 
  -2 -14 -15 2506.17 334.827   6 
   2 -15 -14 749.355 333.614   3 
   2 -15 -13 59.3293 341.358   3 
   2 -15 -12 82.7182 408.080   3 
   2 -15 -11 6757.61 898.249   3 
   2 -15 -10 2155.71 666.966   3 
   2 -15  -9 5126.44 887.135   3 
   2 -15  -8-340.747 638.215   3 
   2 -15  -7 4418.92 875.526   3 
   2 -15  -6 2231.28 774.721   3 
  -2 -15   5 31311.1 1578.89   6 
   2 -15  -5 31713.1 1977.41   3 
   2 -15  -4 733.535 675.228   3 
  -2 -15   4 597.712 375.215   6 
  -2 -15   3 13012.0 1127.22   6 
  -2 -15   3 11589.8 1304.56   3 
   2 -15  -3 14038.4 1395.10   3 
  -2 -15   2-490.837 651.749   3 
   2 -15  -2 112.077 575.365   3 
  -2 -15   2-84.1409 443.161   6 
  -2 -15   1 391.391 534.726   6 
   2 -15  -1 544.178 635.696   3 
  -2 -15   1 158.435 585.497   3 
  -2 -15   0 30.9515 532.341   3 
  -2 -15   0 86.1485 505.850   6 
   2 -15   0 239.681 587.695   3 
   2 -15   1 5105.46 935.463   3 
  -2 -15  -1 4643.25 860.356   6 
  -2 -15  -1 5753.75 959.652   3 
   2 -15   2 21000.6 1692.19   3 
  -2 -15  -2 21849.8 1605.53   6 
  -2 -15  -2 21707.9 1669.50   3 
   2 -15   3 36864.9 2227.38   3 
  -2 -15  -3 43291.8 2248.32   3 
  -2 -15  -3 41338.0 2099.95   6 
  -2 -15  -4 4914.87 860.950   3 
  -2 -15  -4 5928.44 907.062   6 
  -2 -15  -5 26991.1 1679.35   6 
  -2 -15  -5 24339.7 1692.89   3 
  -2 -15  -6 4652.26 809.912   6 
  -2 -15  -6 4092.98 827.100   3 
  -2 -15  -7 54.7934 483.048   3 
  -2 -15  -8-10.2964 477.531   3 
  -2 -15  -9 1781.03 566.701   3 
  -2 -15 -10-118.464 449.785   3 
  -2 -15 -11 28424.6 1432.34   3 
  -2 -15 -12 3708.83 552.554   3 
  -2 -15 -13 1832.09 359.298   6 
  -2 -15 -13 1340.84 342.151   3 
  -2 -15 -14 1079.01 254.109   3 
  -2 -15 -14 931.931 251.304   6 
   2 -16 -13 2805.26 440.055   3 
   2 -16 -12-278.573 339.203   3 
   2 -16 -12 276.914 240.274   6 
   2 -16 -11 22279.5 1325.13   3 
   2 -16 -11 19289.5 1021.55   6 
   2 -16 -10 1883.81 598.520   3 
   2 -16 -10 1788.49 440.529   6 
   2 -16  -9 7739.82 959.542   3 
   2 -16  -9 6655.70 732.083   6 
   2 -16  -8 824.065 605.838   3 
   2 -16  -8 802.573 387.732   6 
   2 -16  -7 3536.64 815.975   3 
   2 -16  -6 544.656 701.582   3 
   2 -16  -5 624.951 622.868   3 
  -2 -16   4 5318.57 719.394   6 
   2 -16  -4 3733.54 868.534   3 
   2 -16  -3 10841.2 1281.98   3 
  -2 -16   3 11844.3 1034.00   6 
  -2 -16   2 44101.9 2325.48   3 
   2 -16  -2 46584.3 2426.78   3 
  -2 -16   2 43679.5 2008.91   6 
   2 -16  -1 37641.1 2228.21   3 
  -2 -16   1 36905.0 2119.99   3 
  -2 -16   1 36003.6 1895.06   6 
  -2 -16   0 9078.92 1077.49   6 
   2 -16   0 10803.7 1321.78   3 
  -2 -16   0 11177.6 1242.00   3 
  -2 -16  -1 13138.0 1241.16   6 
  -2 -16  -1 13650.2 1313.06   3 
   2 -16   1 12717.6 1394.91   3 
   2 -16   2 7544.47 1159.65   3 
  -2 -16  -2 6826.97 953.862   6 
  -2 -16  -2 8412.82 1078.34   3 
  -2 -16  -3 1898.91 686.681   3 
  -2 -16  -3 2422.70 688.474   6 
  -2 -16  -4 566.304 550.820   3 
  -2 -16  -4 843.209 582.999   6 
  -2 -16  -5 30257.2 1705.82   6 
  -2 -16  -5 31797.8 1829.02   3 
  -2 -16  -6 5403.03 840.293   3 
  -2 -16  -6 5096.48 809.296   6 
  -2 -16  -7 6015.71 838.715   6 
  -2 -16  -7 6399.99 848.989   3 
  -2 -16  -8 4981.07 743.626   6 
  -2 -16  -8 5463.59 759.165   3 
  -2 -16  -9 713.822 455.457   6 
  -2 -16  -9 446.124 436.390   3 
  -2 -16 -10 12759.7 961.705   3 
  -2 -16 -10 11766.8 902.439   6 
  -2 -16 -11 86.0676 326.865   6 
  -2 -16 -11 565.220 321.436   3 
  -2 -16 -12 170.788 243.617   6 
  -2 -16 -12 516.208 263.117   3 
  -2 -16 -13 12579.8 640.990   6 
   2 -17 -12 4851.73 521.619   3 
   2 -17 -11 7572.05 711.205   3 
   2 -17 -10 18164.5 1150.37   3 
   2 -17  -9 3215.83 634.299   3 
   2 -17  -8 4582.82 813.022   3 
   2 -17  -7 2926.36 737.235   3 
   2 -17  -6 2855.50 745.584   3 
   2 -17  -5 1463.83 717.662   3 
   2 -17  -4 18859.6 1553.65   3 
   2 -17  -3 342.960 598.912   3 
   2 -17  -2 778.643 697.485   3 
  -2 -17   2 45.9502 402.197   6 
  -2 -17   1 545.841 568.645   3 
  -2 -17   1 651.048 430.296   6 
   2 -17  -1-39.8467 651.804   3 
   2 -17   0 15019.5 1460.60   3 
  -2 -17   0 13005.3 1156.65   6 
  -2 -17   0 13793.1 1265.15   3 
  -2 -17  -1 3198.16 677.331   6 
   2 -17   1 1485.18 734.208   3 
  -2 -17  -1 1882.62 608.291   3 
  -2 -17  -2 9664.06 1020.77   6 
  -2 -17  -2 8798.97 1016.81   3 
  -2 -17  -3 247.792 470.995   6 
  -2 -17  -3 439.371 460.647   3 
  -2 -17  -4 49679.7 2042.81   6 
  -2 -17  -4 47704.9 2080.15   3 
  -2 -17  -5 401.081 458.123   3 
  -2 -17  -5 889.383 491.459   6 
  -2 -17  -6 12544.6 1030.94   6 
  -2 -17  -6 11885.6 1029.99   3 
  -2 -17  -7 10118.9 883.063   6 
  -2 -17  -7 9200.37 894.585   3 
  -2 -17  -8 355.104 350.113   6 
  -2 -17  -8 628.650 383.751   3 
  -2 -17  -9 7859.87 708.091   6 
  -2 -17  -9 7505.04 711.861   3 
  -2 -17 -10 12000.2 779.340   6 
  -2 -17 -10 9711.02 726.344   3 
  -2 -17 -11 9060.74 599.829   6 
  -2 -17 -11 9758.69 635.995   3 
   2 -18 -11 2877.82 387.907   3 
   2 -18 -10 279.617 276.360   3 
   2 -18  -9 8825.95 787.577   3 
   2 -18  -8 694.032 432.096   3 
   2 -18  -7 3622.05 624.159   3 
   2 -18  -6 730.194 489.189   3 
   2 -18  -5 4898.69 815.305   3 
   2 -18  -4-395.582 582.495   3 
   2 -18  -3-116.546 526.238   3 
   2 -18  -2 2921.14 773.220   3 
  -2 -18   1 835.475 389.205   6 
   2 -18  -1 284.734 550.863   3 
  -2 -18   0 3256.24 592.746   6 
  -2 -18   0 4487.32 734.270   3 
   2 -18   0 3887.73 862.393   3 
  -2 -18  -1 3691.75 674.109   3 
  -2 -18  -1 4455.99 661.520   6 
  -2 -18  -2 1624.86 475.291   6 
  -2 -18  -2 534.913 427.025   3 
  -2 -18  -3 1806.48 498.715   6 
  -2 -18  -3 1147.15 447.043   3 
  -2 -18  -4 19699.6 1173.58   6 
  -2 -18  -4 19007.9 1220.69   3 
  -2 -18  -5 3339.91 591.619   3 
  -2 -18  -5 2975.00 541.501   6 
  -2 -18  -6 36137.2 1518.06   3 
  -2 -18  -6 37074.0 1449.90   6 
  -2 -18  -7 4689.02 557.273   6 
  -2 -18  -7 5215.65 585.042   3 
  -2 -18  -8 8205.01 633.557   6 
  -2 -18  -8 8408.70 673.464   3 
  -2 -18  -9 439.389 210.594   3 
  -2 -18  -9 774.796 251.819   6 
   2 -19  -9 8703.83 618.248   3 
   2 -19  -8 268.389 276.234   3 
   2 -19  -7 6045.27 638.138   3 
   2 -19  -6 174.942 375.131   3 
   2 -19  -5-450.020 414.176   3 
   2 -19  -4-61.1377 426.826   3 
   2 -19  -3-271.404 454.258   3 
   2 -19  -2 15795.9 1251.80   3 
  -2 -19  -2 735.611 304.200   6 
  -2 -19  -2 593.617 326.723   3 
  -2 -19  -3 9673.71 708.200   6 
  -2 -19  -3 11295.8 848.213   3 
  -2 -19  -4 21619.6 1000.62   6 
  -2 -19  -4 20847.9 1076.25   3 
  -2 -19  -5 59.1767 209.127   6 
  -2 -19  -5 183.070 277.097   3 
  -2 -19  -6 3830.98 453.784   3 
  -2 -19  -6 4351.29 437.627   6 
   2 -20  -6 4034.66 452.127   3 
  -3   0  20 9438.10 797.318   5 
   3   0 -20 8800.48 686.662   3 
  -3   0  19-224.866 466.284   5 
  -3   0  18 916.644 463.743   5 
  -3   0  17 133.385 485.248   5 
  -3   0  17-132.159 495.562   4 
  -3   0  16 662.807 484.318   4 
  -3   0  15 662.360 519.437   4 
  -3   0  14 2131.34 587.987   4 
   3   0 -13-277.557 528.534   2 
  -3   0  13 265.125 437.869   4 
  -3   0  12 5077.00 667.199   4 
   3   0 -12 5705.13 1066.50   2 
   3   0 -11-108.729 406.882   2 
   3   0 -10 2900.76 739.778   2 
   3   0  -9 297.156 345.628   2 
   3   0  -8 36749.8 1917.57   2 
   3   0  -7-151.078 304.887   2 
   3   0  -6 143920. 3251.22   2 
   3   0  -5 55.8895 288.445   2 
   3   0  -4 185570. 3144.18   2 
  -3   0   3 23.8043 196.626   1 
  -3   0   2 378509. 4170.54   1 
  -3   0   1 10.9842 192.487   1 
  -3   0   0 107131. 2429.10   1 
  -3   0  -1 227.590 331.275   1 
  -3   0  -2 5956.48 708.616   1 
  -3   0  -3-419.435 379.449   1 
  -3   0  -4 7603.25 886.001   1 
  -3   0  -5 438.215 449.714   1 
  -3   0  -6 86933.3 3118.28   1 
  -3   0  -7-263.811 430.540   1 
  -3   0  -8 46059.4 2509.08   1 
  -3   0  -9 370.744 501.026   1 
  -3   0 -10 169825. 5374.63   1 
  -3   0 -11-558.719 522.723   1 
   3   0  11-164.344 362.340   4 
   3   0  12 32379.3 1744.19   4 
   3   0  13-132.598 447.833   4 
   3   0  14 6019.85 887.072   4 
   3   0  15 200.506 545.872   4 
   3   0  16 14738.6 1245.06   4 
   3   0  17 618.937 543.519   4 
   3   0  18 10336.9 916.409   4 
   3   0  19-73.3875 287.446   4 
  -3   0 -20 443.423 239.440   3 
  -3   1  21 2188.13 358.509   5 
  -3   1  20 9091.93 782.213   5 
   3  -1 -20 8395.44 673.261   3 
  -3  -1  20 7876.82 696.710   5 
  -3  -1  19 33358.3 1552.49   5 
  -3   1  19 31192.9 1569.46   5 
   3  -1 -19 30696.5 1470.34   3 
  -3  -1  18 33343.5 1649.01   5 
  -3   1  18 30454.2 1654.39   5 
  -3  -1  17 598.460 595.459   4 
  -3  -1  17-187.051 486.039   5 
  -3  -1  16 6325.10 839.389   5 
  -3  -1  16 7171.38 987.136   4 
  -3   1  16 6058.48 856.262   4 
  -3  -1  15 1013.47 551.500   4 
  -3   1  15 826.791 456.137   4 
  -3   1  14 6153.74 835.828   4 
  -3  -1  14 4620.05 756.517   4 
  -3   1  13 4396.73 676.905   4 
  -3  -1  13 4817.47 690.958   4 
   3  -1 -13 3488.81 1009.00   2 
  -3   1  12 3609.13 596.105   4 
   3  -1 -12 2762.23 849.025   2 
  -3  -1  12 2401.13 532.598   4 
   3   1 -12 2723.74 717.480   2 
   3  -1 -11 2859.27 826.297   2 
   3   1 -11 4481.63 890.365   2 
   3   1 -10-217.274 334.611   2 
   3  -1 -10-325.791 488.344   2 
   3   1  -9 3409.65 641.332   2 
   3  -1  -9 2244.27 687.627   2 
   3   1  -8 48869.2 2089.17   2 
   3  -1  -8 48069.9 2297.23   2 
   3   1  -7 68751.3 2279.92   2 
   3  -1  -7 70173.3 2556.73   2 
   3  -1  -6 3385.39 590.595   2 
   3   1  -6 2407.49 450.659   2 
   3   1  -5 6479.20 626.478   2 
   3  -1  -5 7196.78 756.580   2 
   3  -1  -4 7629.03 716.700   2 
   3   1  -4 8762.84 670.557   2 
  -3  -1   3 14061.0 788.832   1 
  -3  -1   2 223190. 3131.47   1 
  -3   1   2 221383. 3338.61   1 
  -3   1   1 36664.6 1376.90   1 
  -3  -1   1 37417.6 1372.58   1 
  -3   1   0 26354.9 1203.92   1 
  -3  -1   0 27459.5 1300.25   1 
  -3  -1  -1 302091. 4463.02   1 
  -3   1  -1 301768. 4227.61   1 
  -3   1  -2 418880. 5358.73   1 
  -3  -1  -2 425451. 5562.90   1 
  -3  -1  -3 37547.6 1783.15   1 
  -3   1  -3 36015.9 1669.94   1 
  -3   1  -4 976.248 420.948   1 
  -3  -1  -4 712.728 382.621   1 
  -3  -1  -5 1499.34 509.279   1 
  -3   1  -5 1552.74 525.223   1 
  -3   1  -6 14515.8 1257.75   1 
  -3  -1  -6 15841.0 1401.01   1 
  -3  -1  -7 1760.96 576.683   1 
  -3   1  -7 1558.29 520.563   1 
  -3   1  -8 85871.6 3338.07   1 
  -3  -1  -8 87894.4 3611.30   1 
  -3  -1  -9 3748.17 840.039   1 
  -3   1  -9 3975.59 846.394   1 
  -3  -1 -10 18931.9 1893.30   1 
  -3   1 -10 14471.9 1532.84   1 
   3   1  11-108.729 355.674   4 
   3  -1  11 421.706 339.599   4 
   3   1  12 1123.24 445.474   4 
   3  -1  12 1081.11 547.147   4 
  -3  -1 -12 1087.51 612.846   1 
   3   1  13 232.193 431.520   4 
   3  -1  13 733.816 535.144   4 
   3   1  14 88528.6 2939.58   4 
   3  -1  14 93981.2 3161.24   4 
   3   1  15 2189.37 622.592   4 
   3  -1  15 1904.71 698.413   4 
   3   1  16 26066.9 1569.47   4 
   3  -1  16 25598.7 1632.39   4 
   3   1  17 1017.40 481.376   4 
   3  -1  17 1635.99 582.282   4 
   3   1  18 46.4833 349.836   4 
   3  -1  18 157.463 425.401   4 
   3  -1  19 4573.83 545.079   4 
   3   1  19 4065.37 462.032   4 
  -3  -1 -20 510.588 255.222   3 
  -3   2  21 3713.34 425.646   5 
  -3   2  20 3814.20 572.746   5 
   3  -2 -20 5590.98 551.962   3 
   3  -2 -19 909.829 423.990   3 
  -3   2  19 460.352 459.908   5 
  -3  -2  19 1507.89 451.235   5 
  -3  -2  18 1783.68 539.354   5 
  -3  -2  18 2205.55 678.511   4 
  -3  -2  17 38063.4 2001.17   4 
  -3  -2  17 35885.5 1744.02   5 
  -3  -2  16 13118.9 1243.49   4 
  -3  -2  16 12628.3 1072.91   5 
  -3   2  16 13395.2 1204.12   4 
  -3  -2  15 780.391 512.954   4 
  -3  -2  15 1057.18 455.198   5 
  -3   2  15 248.507 473.767   4 
  -3  -2  14-454.098 522.576   4 
   3  -2 -14 301.346 552.841   2 
  -3   2  14 205.443 430.406   4 
  -3  -2  13 1039.56 453.532   4 
   3  -2 -13 6.27424 550.846   2 
  -3   2  13 1110.92 466.103   4 
  -3  -2  12 13275.1 1001.40   6 
   3  -2 -12 10658.2 1488.31   2 
  -3  -2  12 13316.5 1040.43   4 
  -3   2  12 13193.4 1010.78   4 
   3  -2 -11 7418.32 1200.99   2 
   3  -2 -10 1030.24 591.358   2 
   3   2 -10 1161.83 455.213   2 
   3  -2  -9 26684.5 1912.26   2 
   3   2  -9 29323.9 1696.78   2 
   3  -2  -8 279.641 485.440   2 
   3   2  -8-43.1922 231.941   2 
   3   2  -7 5246.05 633.774   2 
   3  -2  -7 6268.67 880.934   2 
   3  -2  -6 6417.34 810.169   2 
   3   2  -6 4951.09 559.205   2 
   3  -2  -5 16726.5 1176.56   2 
   3   2  -5 17485.6 918.345   2 
   3   2  -4 186953. 2799.14   2 
   3  -2  -4 197939. 3634.94   2 
  -3  -2   3 2584.88 363.305   1 
   3  -2  -3 2837.87 503.393   2 
  -3   2   2 4796.83 564.418   1 
  -3  -2   2 5160.82 518.125   1 
  -3  -2   1 5389.81 590.531   1 
  -3   2   1 5405.48 608.411   1 
  -3   2   0 6384.43 629.329   1 
  -3  -2   0 6814.55 699.377   1 
  -3  -2  -1 3518.18 581.490   1 
  -3   2  -1 3330.34 475.143   1 
  -3   2  -2 87600.3 2351.23   1 
  -3  -2  -2 80046.5 2508.32   1 
  -3  -2  -3 152629. 3638.02   1 
  -3   2  -3 162036. 3384.83   1 
  -3   2  -4 257708. 4543.93   1 
  -3  -2  -4 247970. 5018.15   2 
  -3  -2  -4 260304. 5002.53   1 
  -3  -2  -5 47875.3 2287.89   1 
  -3  -2  -5 45008.7 2300.55   2 
  -3   2  -5 43613.3 1987.49   1 
  -3  -2  -6 122523. 3856.67   1 
  -3   2  -6 120665. 3476.77   1 
  -3  -2  -6 123774. 4018.07   2 
  -3   2  -7 7541.62 983.189   1 
  -3  -2  -7 8195.04 1159.41   1 
  -3  -2  -7 7879.94 1197.27   2 
  -3  -2  -8 227247. 5916.84   1 
  -3  -2  -8 227280. 6216.60   2 
  -3   2  -8 241651. 5461.95   1 
  -3   2  -9 115925. 3946.06   1 
  -3  -2  -9 120690. 4589.00   1 
  -3  -2 -10 97099.6 4360.47   1 
   3   2  11 1989.75 492.033   4 
   3  -2  11 1705.16 497.683   4 
  -3  -2 -11 1081.78 652.146   1 
   3  -2  12 13050.2 1191.18   4 
  -3  -2 -12 13698.2 1863.78   1 
   3   2  12 11209.8 1051.49   4 
   3  -2  13 70566.2 2730.00   4 
   3   2  13 68029.2 2507.21   4 
   3  -2  14 20158.2 1553.81   4 
   3   2  14 20224.6 1426.21   4 
   3  -2  15 2568.23 721.190   4 
   3   2  15 2146.03 585.667   4 
   3   2  16 3030.85 620.268   4 
   3  -2  16 3277.63 737.437   4 
   3   2  17 16296.8 1111.91   4 
   3  -2  17 18496.2 1353.92   4 
   3   2  18 8904.44 749.091   4 
   3  -2  18 8564.16 874.579   4 
   3  -2  19 13470.6 915.393   4 
   3  -2  20 3495.85 388.871   4 
  -3  -2 -20 4020.81 442.036   3 
  -3   3  21 561.011 238.609   5 
  -3   3  20 3424.22 538.184   5 
   3  -3 -20 3490.77 455.210   3 
  -3   3  19 13920.1 1086.14   5 
   3  -3 -19 12574.7 955.906   3 
  -3  -3  18 3212.61 583.801   5 
   3  -3 -18 4935.68 721.652   3 
  -3  -3  18 5095.03 832.268   4 
  -3  -3  17 3041.44 766.803   4 
  -3  -3  17 2150.46 569.827   5 
  -3  -3  16 13150.2 1087.28   5 
  -3  -3  16 11837.9 1214.38   4 
  -3  -3  15 36760.3 1737.60   5 
  -3   3  15 38374.2 1897.01   4 
  -3  -3  15 38329.9 1976.18   4 
  -3  -3  14 24852.7 1394.30   5 
  -3  -3  14 25329.0 1581.04   4 
  -3   3  14 25297.9 1535.21   4 
   3  -3 -14 26544.0 2656.93   2 
  -3  -3  13 14531.1 1148.19   4 
  -3  -3  13 14270.3 1055.83   5 
  -3   3  13 13150.3 1096.69   4 
   3  -3 -13 13816.6 1835.97   2 
  -3  -3  12 24599.9 1319.44   6 
   3  -3 -12 23222.9 2254.27   2 
  -3   3  12 23080.5 1334.13   4 
  -3  -3  12 24710.3 1391.93   4 
   3  -3 -11 42190.4 2836.15   2 
   3  -3 -10 4571.97 979.227   2 
   3  -3  -9 16176.6 1545.76   2 
   3  -3  -8 9118.68 1154.56   2 
   3   3  -8 7787.20 754.088   2 
   3   3  -7 30520.1 1331.34   2 
   3  -3  -7 30527.7 1868.55   2 
   3  -3  -6 1182.83 513.517   2 
   3   3  -6 1648.06 300.644   2 
   3  -3  -5 722.451 427.509   2 
   3   3  -5 894.757 233.097   2 
  -3  -3   4 41454.0 1134.11   1 
   3  -3  -4 42822.5 1793.03   2 
   3   3  -4 43829.8 1199.48   2 
   3  -3  -3 9080.71 811.681   2 
  -3  -3   3 8791.22 581.705   1 
  -3  -3   2 68683.2 1801.18   1 
  -3   3   1 25913.8 1261.18   1 
  -3  -3   1 27489.8 1267.71   1 
  -3  -3   0 283742. 4346.22   1 
  -3   3   0 283427. 4047.63   1 
  -3  -3  -1 21212.5 1274.68   1 
  -3   3  -1 20210.5 1094.58   1 
  -3   3  -2 159787. 3138.61   1 
  -3  -3  -2 157655. 3627.03   1 
  -3  -3  -3 5630.91 793.092   2 
  -3  -3  -3 5546.37 788.384   1 
  -3   3  -3 6026.55 686.333   1 
  -3  -3  -4 2709.66 598.038   2 
  -3   3  -4 3137.63 501.173   1 
  -3  -3  -4 2550.66 624.497   1 
  -3  -3  -5 49777.8 2410.32   1 
  -3  -3  -5 50175.0 2455.82   2 
  -3   3  -5 50166.6 2059.98   1 
  -3  -3  -6 21260.3 1687.77   1 
  -3   3  -6 21939.1 1417.30   1 
  -3  -3  -6 17501.1 1566.73   2 
  -3  -3  -7 89050.4 3609.36   1 
  -3  -3  -7 85305.6 3642.90   2 
  -3   3  -7 94858.8 3103.73   1 
  -3  -3  -8 33291.2 2454.91   2 
  -3   3  -8 32549.3 1928.15   1 
  -3  -3  -8 33067.8 2348.97   1 
  -3  -3  -9 9573.40 1495.53   2 
  -3  -3  -9 9676.88 1382.37   1 
  -3  -3 -10 9247.87 1473.20   1 
   3  -3  10 10169.6 962.365   4 
   3  -3  11 44056.0 2047.02   4 
  -3  -3 -11 44387.6 3195.10   1 
  -3  -3 -12 39364.1 3137.32   1 
   3  -3  12 39972.1 2031.73   4 
   3   3  12 34320.8 1713.26   4 
  -3  -3 -13 33468.8 2945.38   1 
   3   3  13 32403.5 1685.17   4 
   3  -3  13 36100.7 1985.94   4 
   3  -3  14 13848.1 1327.37   4 
   3   3  14 15112.4 1172.63   4 
   3  -3  15 80044.5 2987.16   4 
   3   3  15 84083.2 2624.13   4 
   3  -3  16 444.054 582.866   4 
   3   3  16 689.714 453.203   4 
   3  -3  17 27133.8 1635.05   4 
   3  -3  18 654.076 470.722   4 
   3  -3  19 409.396 352.526   4 
  -3  -3 -19 1317.07 407.822   3 
  -3  -3 -20 2389.13 338.153   3 
   3  -3  20 3269.79 389.049   4 
  -3   4  21-424.774 222.146   5 
  -3   4  20 8693.99 756.020   5 
   3  -4 -20 8015.97 634.998   3 
  -3   4  19 6211.35 753.849   5 
   3  -4 -19 6696.32 721.854   3 
   3  -4 -18 27560.8 1501.01   3 
  -3  -4  18 27768.6 1612.24   4 
   3  -4 -17 3105.70 691.372   3 
  -3  -4  17 2185.05 698.463   4 
   3  -4 -16 15216.1 1249.12   3 
  -3  -4  16 16528.9 1169.19   5 
  -3  -4  16 15572.5 1314.04   4 
  -3  -4  15 8558.34 1037.28   4 
  -3  -4  15 8740.56 886.822   5 
  -3  -4  14 738.471 490.050   4 
  -3  -4  14 286.627 340.783   5 
   3  -4 -14-175.748 761.100   2 
   3  -4 -13 10679.8 1691.96   2 
  -3  -4  13 12227.6 1014.97   6 
  -3  -4  13 12124.1 948.598   5 
  -3   4  13 10393.5 984.196   4 
  -3  -4  13 11217.8 1024.89   4 
  -3  -4  12 5878.94 731.377   4 
   3  -4 -12 5989.70 1298.27   2 
  -3  -4  12 4825.38 602.163   5 
  -3  -4  12 5382.04 692.867   6 
  -3   4  12 5188.46 686.500   4 
  -3  -4  11 14925.4 998.343   6 
   3  -4 -11 16048.9 1856.75   2 
  -3  -4  11 15842.2 1075.43   4 
   3  -4 -10 84624.8 3890.33   2 
   3  -4  -9 6474.49 1110.98   2 
   3  -4  -8 115065. 3986.94   2 
   3  -4  -7 2951.57 730.620   2 
   3  -4  -6 79397.0 2948.88   2 
   3   4  -6 77963.0 1621.15   2 
   3  -4  -5 41082.9 2017.57   2 
   3   4  -5 37734.1 985.612   2 
   3  -4  -4 1988.89 564.220   2 
   3   4  -4 1572.40 196.834   2 
  -3  -4   4 1848.54 225.292   1 
   3  -4  -3 68339.2 2259.02   2 
  -3  -4   3 68865.4 1594.25   1 
   3  -4  -2 68596.4 2158.92   2 
  -3  -4   2 67832.6 1908.40   1 
  -3  -4   1 1490.42 365.267   1 
  -3  -4   0 4287.78 595.942   1 
  -3   4   0 4514.47 580.748   1 
  -3  -4  -1 66837.1 2297.01   1 
  -3   4  -1 63204.5 1992.74   1 
  -3   4  -2 7209.31 707.418   1 
  -3  -4  -2 8206.50 909.465   1 
  -3  -4  -3 35508.5 1893.75   1 
  -3   4  -3 34784.3 1523.58   1 
  -3  -4  -3 32654.1 1797.70   2 
  -3  -4  -4 18726.8 1464.17   2 
  -3  -4  -4 17070.4 1421.89   1 
  -3   4  -4 17761.4 1127.87   1 
  -3  -4  -5 29028.8 1941.66   1 
  -3   4  -5 28504.8 1494.51   1 
  -3  -4  -5 28854.3 1933.87   2 
  -3   4  -6 18762.0 1259.05   1 
  -3  -4  -6 18011.9 1644.36   1 
  -3  -4  -6 16406.9 1598.17   2 
  -3  -4  -7 1598.24 733.924   2 
  -3  -4  -7 2581.82 818.698   1 
  -3   4  -7 2566.10 522.576   1 
  -3  -4  -8 729.470 822.865   2 
  -3  -4  -8 462.048 592.890   1 
  -3  -4  -9 95439.2 4344.47   1 
  -3  -4  -9 98250.6 4570.31   2 
  -3  -4 -10 39136.9 3114.19   2 
  -3  -4 -10 43452.1 3110.42   1 
   3  -4  10 42464.2 1941.13   4 
   3  -4  11 43890.2 2057.88   4 
  -3  -4 -11 40426.6 3128.02   1 
   3  -4  12 2869.00 740.707   4 
  -3  -4 -12 3028.70 1037.11   1 
  -3  -4 -13 32914.1 3052.91   1 
   3  -4  13 26214.9 1744.85   4 
   3  -4  14 278.961 665.211   4 
   3  -4  15 6598.32 1054.74   4 
   3  -4  16 3690.17 864.533   4 
   3  -4  17 12431.4 1174.65   4 
   3  -4  18 9828.44 931.290   4 
  -3  -4 -18 11779.3 953.525   3 
   3  -4  19 296.562 310.267   4 
  -3  -4 -19 227.697 335.123   3 
  -3  -4 -20 766.079 209.434   3 
  -3   5  20 90.5523 283.873   5 
   3  -5 -20-87.2910 196.534   3 
  -3   5  19 14259.8 1049.97   5 
   3  -5 -19 14108.2 959.730   3 
   3  -5 -18 4677.37 700.645   3 
  -3  -5  18 4715.97 747.286   4 
   3  -5 -17 47611.9 2072.29   3 
  -3  -5  17 47956.0 2129.86   4 
   3  -5 -16 20851.5 1465.04   3 
  -3  -5  16 20428.5 1448.92   4 
   3  -5 -15 31208.6 1758.69   3 
  -3  -5  15 33773.1 1845.51   4 
  -3  -5  14 2493.81 673.869   4 
   3  -5 -14 1677.59 576.407   3 
   3  -5 -13 45260.1 3469.82   2 
  -3  -5  13 49459.2 2068.38   4 
  -3  -5  13 50219.2 1951.49   6 
  -3  -5  12 4698.50 705.761   4 
   3  -5 -12 4606.20 1225.76   2 
  -3  -5  12 3806.09 618.520   6 
   3  -5 -11 2476.26 979.804   2 
  -3  -5  11 2328.64 498.984   6 
  -3  -5  11 1876.30 467.688   4 
   3  -5 -10 927.197 619.920   2 
   3  -5  -9 1733.33 776.575   2 
   3  -5  -8 40856.9 2499.31   2 
   3  -5  -7 269869. 5996.59   2 
   3  -5  -6 6419.72 948.930   2 
   3  -5  -5 79695.2 2921.25   2 
   3  -5  -4 18264.1 1349.85   2 
  -3  -5   3 32163.0 1119.38   1 
   3  -5  -3 31094.6 1625.33   2 
   3  -5  -2 1270.76 424.213   2 
  -3  -5   2 1361.81 317.839   1 
   3  -5  -1 596.750 322.882   2 
  -3  -5   1 753.555 364.661   1 
  -3  -5   0 65751.8 2274.36   1 
  -3  -5  -1 78673.1 2637.96   1 
  -3   5  -2 28378.9 1376.17   1 
  -3  -5  -2 29603.6 1647.52   2 
  -3  -5  -2 26308.7 1632.29   1 
  -3  -5  -3 39732.7 2038.96   2 
  -3  -5  -3 43007.6 2181.73   1 
  -3   5  -3 41743.2 1678.93   1 
  -3  -5  -4 12279.9 1279.79   2 
  -3   5  -4 12002.7 913.405   1 
  -3  -5  -4 11584.0 1241.51   1 
  -3  -5  -5 134.556 425.605   2 
  -3  -5  -5 876.691 626.240   1 
  -3   5  -5 345.784 243.314   1 
  -3  -5  -6 938.405 577.892   2 
  -3  -5  -6 126.492 462.679   1 
  -3  -5  -7 10777.8 1452.01   2 
  -3  -5  -7 9011.43 1277.36   1 
  -3  -5  -8 51489.7 3159.57   1 
  -3  -5  -8 56725.3 3367.23   2 
  -3  -5  -9 22675.9 2289.04   2 
  -3  -5  -9 19759.0 2115.36   1 
  -3  -5 -10 110.767 676.332   1 
   3  -5  10 501.847 345.779   4 
  -3  -5 -11 17008.9 2165.38   1 
   3  -5  11 15830.0 1309.15   4 
   3  -5  12 6843.01 949.914   4 
  -3  -5 -12 5111.88 1286.26   1 
   3  -5  13 5232.27 938.978   4 
  -3  -5 -13 5046.77 1368.07   1 
   3  -5  14 1380.61 696.709   4 
   3  -5  15 1341.34 689.350   4 
   3  -5  16 2754.93 731.243   4 
   3  -5  17 220.002 497.032   4 
  -3  -5 -17 403.524 484.827   3 
   3  -5  18 1035.88 487.664   4 
  -3  -5 -18 1540.12 448.053   3 
   3  -5  19-391.394 329.925   4 
  -3  -5 -19 497.057 298.422   3 
  -3   6  20 6039.91 600.267   5 
   3  -6 -20 6414.31 514.612   3 
  -3   6  19 27532.9 1351.30   5 
   3  -6 -19 27662.8 1281.64   3 
   3  -6 -18-166.821 383.029   3 
   3  -6 -17 29464.1 1627.76   3 
  -3  -6  17 30479.3 1675.70   4 
   3  -6 -16 7192.21 909.708   3 
  -3  -6  16 7652.60 950.567   4 
  -3  -6  15 2462.56 655.803   4 
   3  -6 -15 2538.52 689.146   3 
  -3  -6  14 4593.75 774.228   4 
   3  -6 -14 4358.81 764.349   3 
  -3  -6  14 5065.73 791.937   6 
   3  -6 -13 67170.3 4290.49   2 
   3  -6 -13 67284.0 2517.71   3 
  -3  -6  13 67293.3 2434.68   4 
  -3  -6  13 68807.6 2305.59   6 
  -3  -6  12 6284.66 776.882   4 
   3  -6 -12 6022.93 827.799   3 
  -3  -6  12 5352.51 702.677   6 
   3  -6 -12 6712.75 1345.98   2 
  -3  -6  11 100017. 2624.54   6 
   3  -6 -11 102062. 2901.43   3 
  -3  -6  11 98580.5 2695.28   4 
   3  -6 -11 103105. 4888.88   2 
   3  -6 -10 24866.8 2301.69   2 
  -3  -6  10 25390.2 1300.47   6 
   3  -6  -9 84959.0 3947.50   2 
   3  -6  -8 14864.5 1604.82   2 
   3  -6  -7 64.6682 491.244   2 
   3  -6  -6 172969. 4738.13   2 
   3  -6  -5 173201. 4480.85   2 
   3  -6  -4 23858.5 1609.97   2 
  -3  -6   3 83106.2 1847.74   1 
   3  -6  -3 82583.2 2795.54   2 
   3  -6  -2 50777.4 2074.24   2 
  -3  -6   2 53250.1 1827.74   1 
  -3  -6   1 44234.9 1843.41   1 
   3  -6  -1 40166.7 1780.16   2 
   3  -6   0 11547.6 949.288   2 
  -3  -6   0 11780.8 1020.96   1 
  -3  -6  -1 17809.5 1353.10   1 
  -3  -6  -2 21125.7 1462.10   2 
  -3  -6  -2 21427.3 1554.86   1 
  -3  -6  -3 62245.6 2722.04   1 
  -3  -6  -3 63240.3 2673.51   2 
  -3  -6  -4 8189.12 1113.98   2 
  -3  -6  -5 99494.6 3792.99   2 
  -3  -6  -6 63675.1 3245.92   1 
  -3  -6  -6 57618.4 3089.13   2 
  -3  -6  -7 115179. 4597.71   1 
  -3  -6  -7 120039. 4701.77   2 
  -3  -6  -8 13556.6 1744.42   2 
  -3  -6  -8 12535.9 1690.03   1 
  -3  -6  -9 8971.22 1524.81   2 
  -3  -6  -9 9793.97 1604.67   1 
   3  -6   9 8859.32 911.249   4 
  -3  -6 -10 285.154 656.462   2 
   3  -6  10 1525.00 518.061   4 
  -3  -6 -10 972.902 829.918   1 
   3  -6  11 2149.50 596.780   4 
  -3  -6 -11 2158.04 877.793   1 
   3  -6  12 1384.32 645.281   4 
  -3  -6 -12 1724.70 979.401   1 
   3  -6  13 9175.48 1127.51   4 
   3  -6  14 4535.72 875.788   4 
  -3  -6 -15 346.032 528.306   3 
   3  -6  15 343.606 605.680   4 
  -3  -6 -16 13228.5 1140.22   3 
   3  -6  16 13137.3 1249.42   4 
  -3  -6 -17 3718.47 644.402   3 
   3  -6  17 3799.28 710.799   4 
  -3  -6 -18 1020.00 399.176   3 
   3  -6  18 587.427 414.659   4 
  -3  -6 -19 3631.18 444.876   3 
   3  -6  19 2585.03 433.665   4 
  -3   7  20 355.486 265.287   5 
  -3   7  19-407.646 364.546   5 
   3  -7 -19 682.761 362.700   3 
   3  -7 -18 2640.49 547.680   3 
   3  -7 -17 1532.85 546.306   3 
  -3  -7  17 1869.54 566.099   4 
   3  -7 -16 1960.76 623.277   3 
  -3  -7  16 2314.22 675.539   4 
  -3  -7  15 50058.2 2128.15   4 
   3  -7 -15 46725.9 2158.96   3 
   3  -7 -14 19460.7 1442.64   3 
  -3  -7  14 23115.5 1463.08   4 
  -3  -7  14 21433.6 1339.92   6 
   3  -7 -13 14094.7 1227.53   3 
  -3  -7  13 16114.8 1172.20   6 
  -3  -7  13 15869.0 1218.89   4 
   3  -7 -12 20432.8 1409.15   3 
  -3  -7  12 18802.3 1217.75   6 
  -3  -7  12 18113.8 1239.30   4 
   3  -7 -12 18820.0 2290.74   2 
   3  -7 -11 1402.98 478.965   3 
  -3  -7  11 1804.02 470.371   4 
   3  -7 -11 1514.80 919.155   2 
  -3  -7  11 1809.57 477.500   6 
  -3  -7  10 15587.9 1038.67   4 
  -3  -7  10 15630.3 1075.93   6 
   3  -7 -10 14928.3 1147.03   3 
   3  -7 -10 15386.2 1905.43   2 
   3  -7  -9 30428.3 2501.87   2 
   3  -7  -8 19501.6 1872.21   2 
   3  -7  -7 29431.0 2198.40   2 
   3  -7  -6 1172.98 604.530   2 
   3  -7  -5 2529.24 717.423   2 
   3  -7  -4 3618.59 678.317   2 
   3  -7  -3 7467.11 972.743   2 
   3  -7  -2 3894.94 692.378   2 
  -3  -7   2 5049.87 602.686   1 
   3  -7  -1 213103. 4270.94   2 
  -3  -7   1 217032. 4305.82   1 
   3  -7   0 290.045 276.190   2 
  -3  -7   0 579.785 415.626   1 
   3  -7   1 263513. 4422.78   2 
  -3  -7  -1 268972. 5336.12   1 
  -3  -7  -2 69214.3 2921.81   1 
  -3  -7  -3 57896.8 2662.12   2 
  -3  -7  -3 56523.0 2726.71   1 
  -3  -7  -4 6123.69 975.695   2 
  -3  -7  -5 13942.5 1518.92   2 
  -3  -7  -6 16086.2 1804.74   1 
  -3  -7  -6 14780.8 1679.73   2 
  -3  -7  -7 135219. 5191.09   1 
  -3  -7  -7 140367. 5247.16   2 
  -3  -7  -8 359.538 831.570   2 
  -3  -7  -8 684.940 678.787   1 
  -3  -7  -9 54776.9 3668.81   1 
   3  -7   9 54581.8 2153.66   4 
  -3  -7  -9 50204.0 3533.96   2 
  -3  -7 -10 4008.31 1231.89   2 
  -3  -7 -10 3352.31 1057.74   1 
   3  -7  10 5308.57 793.971   4 
  -3  -7 -11 15064.1 2109.47   1 
   3  -7  11 13492.2 1218.37   4 
  -3  -7 -12 915.313 617.998   3 
   3  -7  12 1246.13 613.373   4 
  -3  -7 -12 1825.95 963.681   1 
  -3  -7 -13 27786.2 1699.60   3 
   3  -7  13 29310.2 1848.63   4 
  -3  -7 -14 6522.70 947.162   3 
   3  -7  14 6170.61 997.078   4 
  -3  -7 -15 443.912 497.936   3 
   3  -7  15 428.328 586.485   4 
   3  -7  16 7292.08 949.714   4 
  -3  -7 -16 8978.20 943.743   3 
   3  -7  17 1369.77 492.020   4 
  -3  -7 -17 1334.00 466.506   3 
   3  -7  18 2629.81 511.309   4 
  -3  -7 -18 2872.13 446.822   3 
  -3  -7 -19 9995.11 598.522   3 
   3  -7  19 9853.98 651.766   4 
  -3   8  19 1041.72 386.208   5 
   3  -8 -19 1235.50 326.259   3 
   3  -8 -18 945.154 450.606   3 
   3  -8 -17 11774.9 1033.28   3 
   3  -8 -16 761.194 528.602   3 
  -3  -8  16 857.164 456.793   4 
  -3  -8  15 165.103 419.480   4 
   3  -8 -15 335.374 454.789   3 
  -3  -8  14 5331.22 751.259   6 
   3  -8 -14 4755.26 841.411   3 
  -3  -8  14 3581.75 693.895   4 
  -3  -8  13 5668.40 787.999   4 
  -3  -8  13 5205.08 766.076   6 
   3  -8 -13 4754.34 826.915   3 
   3  -8 -12 50668.5 3760.74   2 
  -3  -8  12 43854.9 1842.56   6 
   3  -8 -12 46153.7 2134.07   3 
  -3  -8  12 48906.1 1981.72   4 
  -3  -8  11 814.822 384.549   4 
  -3  -8  11 566.451 388.089   6 
   3  -8 -11 713.230 706.683   2 
   3  -8 -11 428.600 438.531   3 
  -3  -8  10 6076.07 722.482   6 
  -3  -8  10 6697.53 715.663   4 
   3  -8 -10 6004.49 1368.87   2 
   3  -8 -10 6969.88 865.049   3 
  -3  -8   9 14695.6 1042.11   6 
   3  -8  -9 15069.4 1859.52   2 
   3  -8  -9 17074.5 1215.06   3 
   3  -8  -8 30233.8 2436.36   2 
   3  -8  -7 2459.59 778.313   2 
   3  -8  -6 7170.31 1169.23   2 
   3  -8  -5 57184.9 2830.07   2 
   3  -8  -4 158000. 4490.23   2 
   3  -8  -3 12301.4 1228.10   2 
   3  -8  -2 55145.0 2407.04   2 
  -3  -8   1 42879.2 2026.84   1 
   3  -8  -1 40658.1 1986.20   2 
   3  -8   0-26.8400 300.805   2 
  -3  -8   0 101.989 292.210   1 
  -3  -8  -1 11508.5 1210.38   1 
   3  -8   1 14064.0 1077.38   2 
  -3  -8  -2 50415.5 2595.37   1 
   3  -8   2 54323.9 1990.95   2 
  -3  -8  -3 17821.9 1665.07   1 
  -3  -8  -3 17839.9 1581.60   2 
  -3  -8  -4 96452.8 3944.44   1 
  -3  -8  -4 100790. 3887.61   2 
  -3  -8  -5 32377.5 2372.14   2 
  -3  -8  -5 30890.5 2390.52   1 
  -3  -8  -6 30921.6 2445.66   2 
  -3  -8  -6 27812.3 2359.47   1 
  -3  -8  -7 78761.0 4149.92   1 
  -3  -8  -7 78155.7 4086.72   2 
  -3  -8  -8 24499.8 1462.00   3 
  -3  -8  -8 21914.2 2315.45   2 
  -3  -8  -8 23909.5 2453.48   1 
   3  -8   8 21063.9 1317.79   4 
  -3  -8  -9 69.7448 426.899   3 
  -3  -8  -9 1154.27 822.381   2 
   3  -8   9-88.0951 318.498   4 
  -3  -8 -10 8579.97 989.361   3 
   3  -8  10 8054.88 913.374   4 
  -3  -8 -10 8630.36 1714.66   1 
   3  -8  11 9873.13 1078.87   4 
  -3  -8 -11 9725.37 1759.79   1 
  -3  -8 -11 12163.2 1171.85   3 
  -3  -8 -12 7228.40 963.992   3 
   3  -8  12 5492.41 900.765   4 
  -3  -8 -13 17521.5 1359.98   3 
   3  -8  13 18976.0 1498.66   4 
  -3  -8 -14 5289.24 862.616   3 
   3  -8  14 4592.25 852.492   4 
  -3  -8 -15 3695.17 732.600   3 
   3  -8  15 2902.56 716.011   4 
   3  -8  16 508.315 456.166   4 
  -3  -8 -16-210.136 446.125   3 
   3  -8  17 667.408 437.380   4 
  -3  -8 -17 1206.09 419.665   3 
   3  -8  18 498.309 320.558   4 
  -3  -8 -18 467.454 302.277   3 
  -3   9  19 2173.03 368.542   5 
   3  -9 -18 8411.74 732.553   3 
   3  -9 -17 8764.57 855.449   3 
   3  -9 -16 31112.0 1652.84   3 
  -3  -9  15 14738.8 1110.59   4 
   3  -9 -15 15184.7 1265.33   3 
  -3  -9  14 16810.8 1152.96   6 
  -3  -9  14 16787.1 1202.97   4 
   3  -9 -14 16610.2 1349.41   3 
  -3  -9  13 3730.28 673.335   6 
   3  -9 -13 3038.93 737.490   3 
  -3  -9  13 3032.35 593.817   4 
  -3  -9  12 25025.5 1420.41   6 
   3  -9 -12 20721.3 1511.53   3 
  -3  -9  12 22287.7 1323.41   4 
   3  -9 -11 13317.7 1181.82   3 
  -3  -9  11 13109.7 1050.69   6 
   3  -9 -11 11782.9 1826.02   2 
  -3  -9  10 1302.44 440.623   6 
   3  -9 -10 326.284 779.293   2 
   3  -9 -10 618.018 459.846   3 
   3  -9  -9 33702.9 1739.07   3 
   3  -9  -9 33792.1 2805.89   2 
  -3  -9   9 32912.8 1565.19   6 
   3  -9  -8 90729.9 2744.05   3 
  -3  -9   8 91624.1 2537.82   6 
   3  -9  -8 90999.3 4370.97   2 
   3  -9  -7 178.669 327.721   3 
   3  -9  -7-52.5779 598.646   2 
   3  -9  -6 115317. 4423.11   2 
   3  -9  -5 21849.8 1891.93   2 
   3  -9  -4 16121.8 1545.63   2 
   3  -9  -3 24136.7 1751.43   2 
   3  -9  -2 66529.8 2765.18   2 
   3  -9  -1 569.679 397.121   2 
   3  -9   0 145369. 3697.84   2 
  -3  -9   0 144878. 4175.79   1 
  -3  -9  -1 302.000 338.326   1 
  -3  -9  -2 138779. 4526.38   1 
  -3  -9  -3-72.9359 433.787   1 
  -3  -9  -4 9.15476 411.055   2 
  -3  -9  -4 340.861 498.135   1 
  -3  -9  -5 21863.4 2112.42   1 
  -3  -9  -5 23468.2 2105.16   2 
  -3  -9  -6 1113.35 781.955   2 
  -3  -9  -6 1987.95 971.386   1 
  -3  -9  -7 1653.20 774.480   2 
  -3  -9  -7 535.291 784.740   1 
  -3  -9  -7 1058.26 441.732   3 
  -3  -9  -8 12951.9 1893.49   1 
  -3  -9  -8 13694.8 1936.91   2 
   3  -9   8 11788.4 1013.42   4 
  -3  -9  -8 14278.5 1185.29   3 
  -3  -9  -9 3211.77 740.086   3 
   3  -9   9 4272.23 697.713   4 
  -3  -9  -9 2590.06 1004.75   1 
  -3  -9 -10 15975.0 2232.91   1 
  -3  -9 -10 19896.1 1428.71   3 
   3  -9  10 19124.4 1342.42   4 
  -3  -9 -11 524.821 548.440   3 
   3  -9  11 592.331 506.713   4 
  -3  -9 -12 8368.74 1031.03   3 
   3  -9  12 8633.46 1032.17   4 
   3  -9  13 7431.36 972.455   4 
  -3  -9 -13 5832.80 865.151   3 
   3  -9  14 2431.96 709.512   4 
  -3  -9 -14 2492.81 664.160   3 
   3  -9  15 2886.31 650.269   4 
  -3  -9 -15 3750.44 671.379   3 
   3  -9  16 622.779 456.424   4 
  -3  -9 -16 992.639 450.186   3 
   3  -9  17 743.006 376.774   4 
  -3  -9 -17 919.007 330.556   3 
  -3  -9 -18 290.807 216.594   3 
   3  -9  18 254.958 227.969   4 
  -3  10  18 18873.9 946.071   5 
   3 -10 -18 19288.7 956.383   3 
   3 -10 -17 2031.64 467.812   3 
   3 -10 -16 4900.61 714.296   3 
   3 -10 -15 3849.76 767.770   3 
   3 -10 -14 1041.29 562.138   3 
  -3 -10  14 1658.39 539.295   6 
  -3 -10  14 267.955 332.465   4 
  -3 -10  13 350.654 424.171   6 
   3 -10 -13 809.912 599.521   3 
  -3 -10  12 26490.3 1442.87   6 
   3 -10 -12 24091.1 1629.20   3 
   3 -10 -11 11068.1 1142.85   3 
   3 -10 -11 11169.8 1885.71   2 
  -3 -10  11 11280.7 962.132   6 
   3 -10 -10 76242.8 4500.89   2 
  -3 -10  10 74037.1 2384.61   6 
   3 -10 -10 72953.3 2683.93   3 
  -3 -10   9 703.643 402.550   6 
   3 -10  -9 1145.92 713.095   2 
   3 -10  -9 652.652 465.935   3 
  -3 -10   8 26139.6 1430.38   6 
   3 -10  -8 22549.1 2250.78   2 
   3 -10  -8 26759.8 1566.96   3 
   3 -10  -7 9255.56 1490.50   2 
  -3 -10   7 9429.62 862.813   6 
   3 -10  -7 9673.95 952.156   3 
   3 -10  -6 251.321 373.554   3 
  -3 -10   6 704.167 340.729   6 
   3 -10  -6 512.887 557.425   2 
   3 -10  -5 34318.2 2433.48   2 
   3 -10  -5 35067.6 1661.11   3 
   3 -10  -4 631.276 434.328   2 
   3 -10  -3 114240. 3995.14   2 
   3 -10  -2 14862.9 1378.20   2 
  -3 -10  -1 13739.5 1458.38   1 
  -3 -10  -2 5050.67 927.234   1 
  -3 -10  -3 15433.4 1703.19   1 
  -3 -10  -4 15019.6 1826.43   1 
   3 -10   4 15679.9 1236.43   3 
  -3 -10  -5 6666.48 1386.33   1 
  -3 -10  -5 5969.74 805.312   3 
  -3 -10  -6 13323.3 1836.25   1 
  -3 -10  -6 13475.6 1131.64   3 
  -3 -10  -7 14216.4 1962.50   1 
  -3 -10  -7 15635.5 1243.39   3 
  -3 -10  -8 6080.02 1384.96   1 
  -3 -10  -8 6306.30 867.530   3 
  -3 -10  -9 43614.5 3600.28   1 
  -3 -10  -9 40939.8 2023.41   3 
   3 -10   9 37850.4 1773.57   4 
   3 -10  10 212.339 426.308   4 
  -3 -10 -10 448.255 558.719   3 
  -3 -10 -11 112153. 3299.67   3 
   3 -10  11 106745. 3075.87   4 
   3 -10  12 3229.46 666.204   4 
  -3 -10 -12 2821.71 666.572   3 
   3 -10  13 2.44152 432.139   4 
  -3 -10 -13 381.086 537.308   3 
  -3 -10 -14 9989.44 1004.91   3 
   3 -10  14 9919.09 975.633   4 
   3 -10  15 242.006 391.236   4 
  -3 -10 -15 672.944 434.203   3 
   3 -10  16 99.7102 325.386   4 
  -3 -10 -16 284.695 351.755   3 
  -3 -10 -17 226.279 242.596   3 
   3 -10  17 287.839 238.493   4 
  -3  11  17 667.670 307.190   5 
   3 -11 -17 308.767 308.236   3 
   3 -11 -16 2128.38 489.003   3 
   3 -11 -15 11236.1 1052.16   3 
  -3 -11  14 1508.95 560.038   6 
   3 -11 -14 171.991 467.207   3 
  -3 -11  13 10672.9 905.117   6 
   3 -11 -13 12053.6 1197.40   3 
  -3 -11  12 1383.27 480.357   6 
   3 -11 -12 809.132 585.918   3 
   3 -11 -11 3905.26 839.257   3 
  -3 -11  11 3789.95 630.407   6 
   3 -11 -10 20582.1 2408.72   2 
   3 -11 -10 22452.3 1595.50   3 
  -3 -11  10 20188.6 1277.88   6 
   3 -11  -9 16600.4 1356.22   3 
   3 -11  -9 17399.3 2138.19   2 
  -3 -11   9 19113.3 1272.05   6 
   3 -11  -8 3946.72 1093.70   2 
   3 -11  -8 4246.51 765.350   3 
  -3 -11   8 3584.53 636.991   6 
   3 -11  -7 22714.6 1483.82   3 
  -3 -11   7 20691.3 1324.61   6 
   3 -11  -7 18617.7 2044.29   2 
  -3 -11   6 220.757 393.879   6 
   3 -11  -6 276.624 497.454   2 
   3 -11  -6 230.263 441.453   3 
   3 -11  -5 101501. 4314.09   2 
   3 -11  -5 99013.9 2905.98   3 
  -3 -11   5 98173.1 2834.01   6 
  -3 -11   4-4.74426 339.590   6 
   3 -11  -4 415.910 435.298   2 
   3 -11  -4 64.9270 298.012   3 
  -3 -11   3 4585.15 682.801   6 
   3 -11  -3 5067.52 684.517   3 
   3 -11  -2 446.517 345.525   3 
  -3 -11   2 449.914 398.545   6 
   3 -11  -1 1530.55 522.501   3 
  -3 -11   1 1515.56 567.121   6 
   3 -11   0 1934.28 494.154   3 
  -3 -11   0 1904.40 535.350   6 
   3 -11   1 4457.63 705.572   3 
  -3 -11  -1 5095.72 741.568   6 
   3 -11   2 978.008 451.989   3 
  -3 -11  -2-150.986 340.785   1 
  -3 -11  -3 243.175 467.863   1 
   3 -11   3 619.120 479.481   3 
  -3 -11  -3 921.260 498.425   3 
  -3 -11  -4 23501.9 1511.55   3 
   3 -11   4 20665.4 1477.02   3 
  -3 -11  -4 19874.7 2141.45   1 
  -3 -11  -5 25735.6 1614.08   3 
  -3 -11  -5 22745.6 2362.78   1 
  -3 -11  -6 84.9891 488.763   1 
  -3 -11  -6 341.554 392.590   3 
  -3 -11  -7 32260.1 2926.79   1 
  -3 -11  -7 30313.3 1750.59   3 
  -3 -11  -8 5563.95 1321.61   1 
  -3 -11  -8 5164.68 848.940   3 
  -3 -11  -9 3067.20 732.156   3 
  -3 -11 -10-341.261 543.616   3 
   3 -11  11 815.167 456.990   4 
  -3 -11 -11 531.124 507.664   3 
  -3 -11 -12 33617.9 1771.44   3 
   3 -11  12 29716.7 1558.38   4 
  -3 -11 -13 24748.8 1467.55   3 
   3 -11  13 23960.8 1372.70   4 
   3 -11  14 2442.01 526.340   4 
  -3 -11 -14 1308.68 507.401   3 
  -3 -11 -15 37650.3 1525.76   3 
   3 -11  15 40689.4 1563.83   4 
  -3 -11 -16 3524.14 479.445   3 
   3 -11  16-119.934 126.166   4 
  -3 -11 -17 8853.05 554.628   3 
   3 -12 -17 1785.74 354.587   3 
  -3  12  16 11171.6 712.145   5 
   3 -12 -16 13667.6 932.001   3 
   3 -12 -15 1981.74 497.939   3 
   3 -12 -14 4957.68 774.211   3 
   3 -12 -13 2138.72 631.741   3 
  -3 -12  13 2004.48 472.012   6 
   3 -12 -12 12446.4 1206.32   3 
  -3 -12  12 13666.3 1002.88   6 
  -3 -12  11 8752.91 859.163   6 
   3 -12 -11 8927.80 1085.31   3 
  -3 -12  10 8522.51 872.190   6 
   3 -12 -10 8989.03 1087.12   3 
  -3 -12   9 4294.48 706.109   6 
   3 -12  -9 3531.48 797.108   3 
   3 -12  -8 1809.99 850.528   2 
   3 -12  -8 3454.84 802.589   3 
  -3 -12   8 3415.90 641.190   6 
   3 -12  -7 9647.37 1062.28   3 
   3 -12  -7 10551.7 1614.06   2 
  -3 -12   7 10181.5 960.391   6 
   3 -12  -6 7526.51 915.630   3 
  -3 -12   6 6524.47 813.054   6 
   3 -12  -5 42618.0 2015.45   3 
  -3 -12   5 39870.7 1883.00   6 
  -3 -12   4 1214.31 437.265   6 
   3 -12  -4 1749.40 595.191   3 
   3 -12  -3 46976.9 2090.85   3 
  -3 -12   3 45985.1 2141.59   6 
  -3 -12   3 50877.1 2302.24   3 
  -3 -12   2 13396.6 1175.64   3 
  -3 -12   2 12808.1 1163.13   6 
   3 -12  -2 13268.9 1142.09   3 
   3 -12  -1 27279.6 1592.46   3 
  -3 -12   1 28186.6 1690.66   3 
  -3 -12   1 28436.3 1722.02   6 
   3 -12   0 495.224 450.128   3 
  -3 -12   0 1149.82 516.682   6 
  -3 -12   0 1301.73 480.148   3 
  -3 -12  -1 9055.14 1018.66   6 
   3 -12   1 8595.98 990.482   3 
  -3 -12  -1 7447.70 902.872   3 
   3 -12   2 205.458 397.464   3 
  -3 -12  -2 533.502 499.309   6 
  -3 -12  -2 654.486 395.111   3 
   3 -12   3 3870.75 751.167   3 
  -3 -12  -3 4014.98 695.552   3 
  -3 -12  -4-201.318 459.527   1 
  -3 -12  -4 958.593 531.383   3 
  -3 -12  -5 6475.55 888.493   3 
  -3 -12  -5 6373.28 1188.78   1 
  -3 -12  -6 42659.3 3381.35   1 
  -3 -12  -6 48254.6 2181.64   3 
  -3 -12  -7-1149.93 815.214   1 
  -3 -12  -7 3030.97 736.227   3 
  -3 -12  -8 42457.2 2074.26   3 
  -3 -12  -9 4829.09 806.583   3 
  -3 -12 -10 18201.7 1376.78   3 
  -3 -12 -11 6322.82 877.825   3 
  -3 -12 -12 49736.0 2047.46   3 
  -3 -12 -13 15946.2 1147.52   3 
  -3 -12 -14 439.162 403.288   3 
  -3 -12 -15 231.835 276.612   3 
  -3 -12 -16 3059.02 392.193   3 
   3 -13 -16 615.115 296.221   3 
   3 -13 -15 1578.56 460.224   3 
   3 -13 -14 11012.4 976.664   3 
   3 -13 -13 4074.34 759.255   3 
   3 -13 -12 1985.76 695.192   3 
   3 -13 -11 10441.0 1126.16   3 
  -3 -13  11 10847.1 894.824   6 
  -3 -13  10 1610.15 476.900   6 
   3 -13 -10 878.291 605.673   3 
  -3 -13   9 4704.47 671.716   6 
   3 -13  -9 3425.75 815.242   3 
  -3 -13   8 5577.52 751.971   6 
   3 -13  -8 6667.13 996.851   3 
   3 -13  -7 26386.9 1728.69   3 
  -3 -13   7 27472.2 1555.84   6 
   3 -13  -6 14517.8 1313.68   3 
  -3 -13   6 14430.6 1180.32   6 
  -3 -13   5 547.914 477.173   6 
   3 -13  -5 901.555 533.720   3 
  -3 -13   4 10.8435 484.225   6 
   3 -13  -4 669.282 531.002   3 
  -3 -13   4 468.057 508.134   3 
   3 -13  -3 17504.5 1392.39   3 
  -3 -13   3 19270.8 1467.43   3 
  -3 -13   3 15929.3 1326.42   6 
   3 -13  -2 5259.26 859.826   3 
  -3 -13   2 5181.76 803.275   3 
  -3 -13   2 4730.16 788.647   6 
   3 -13  -1 1746.70 597.304   3 
  -3 -13   1 1426.53 618.247   6 
  -3 -13   1 1996.95 654.355   3 
  -3 -13   0 2288.91 644.348   6 
  -3 -13   0 1941.89 615.047   3 
   3 -13   0 3440.34 745.373   3 
   3 -13   1 29917.0 1797.22   3 
  -3 -13  -1 32511.1 1865.40   3 
  -3 -13  -1 32419.4 1852.29   6 
  -3 -13  -2 5201.11 851.354   6 
  -3 -13  -2 4129.98 740.447   3 
   3 -13   2 3425.62 711.476   3 
   3 -13   3 29977.1 1898.70   3 
  -3 -13  -3 28024.2 1740.71   3 
  -3 -13  -3 28651.4 1729.75   6 
  -3 -13  -4 16578.1 1335.33   3 
  -3 -13  -5 10506.1 1102.35   3 
  -3 -13  -6 37912.4 1970.72   3 
  -3 -13  -7 14914.5 1277.04   3 
  -3 -13  -8 1574.21 629.035   3 
  -3 -13  -9 832.694 552.485   3 
  -3 -13 -10 2157.78 644.838   3 
  -3 -13 -11 4956.31 769.142   3 
  -3 -13 -12 6172.68 760.231   3 
  -3 -13 -13 14928.4 1014.88   3 
  -3 -13 -14 28807.1 1232.34   3 
  -3 -13 -15 4569.82 464.048   3 
   3 -14 -15 773.278 318.714   3 
   3 -14 -14 3764.43 576.809   3 
   3 -14 -13 2185.29 585.608   3 
   3 -14 -12 1857.86 597.015   3 
   3 -14 -11 5943.87 896.758   3 
  -3 -14  10 4463.64 634.262   6 
   3 -14 -10 4607.86 884.039   3 
  -3 -14   9 1751.46 491.497   6 
   3 -14  -9 2026.91 680.766   3 
  -3 -14   8-43.4726 417.388   6 
   3 -14  -8 368.171 599.834   3 
  -3 -14   7 5045.84 766.468   6 
   3 -14  -7 6661.84 966.033   3 
  -3 -14   6 9840.17 1002.11   6 
   3 -14  -6 11858.2 1235.35   3 
   3 -14  -5 13973.2 1346.66   3 
  -3 -14   5 12737.4 1146.22   6 
   3 -14  -4 21848.0 1620.50   3 
  -3 -14   4 19628.6 1407.51   6 
  -3 -14   3 24382.0 1632.55   6 
  -3 -14   3 25993.0 1737.96   3 
   3 -14  -3 27451.5 1788.10   3 
  -3 -14   2 4726.55 878.315   3 
   3 -14  -2 3919.50 813.692   3 
  -3 -14   2 3177.38 717.172   6 
  -3 -14   1 1010.07 557.766   3 
  -3 -14   1-198.954 513.484   6 
   3 -14  -1 718.032 650.469   3 
  -3 -14   0 939.699 592.705   6 
   3 -14   0 2675.45 705.609   3 
  -3 -14   0 1373.02 599.494   3 
   3 -14   1 762.778 555.770   3 
  -3 -14  -1 1163.72 598.845   3 
  -3 -14  -1 1082.50 539.717   6 
   3 -14   2 198.385 577.910   3 
  -3 -14  -2 706.823 562.131   6 
  -3 -14  -2 401.165 508.096   3 
   3 -14   3 40207.4 2265.90   3 
  -3 -14  -3 44699.9 2179.16   3 
  -3 -14  -3 41312.4 2073.99   6 
  -3 -14  -4 18711.3 1421.35   3 
  -3 -14  -4 18440.6 1444.02   6 
  -3 -14  -5 12484.2 1173.16   3 
  -3 -14  -5 11768.6 1197.46   6 
  -3 -14  -6 260.748 461.754   3 
  -3 -14  -7 7170.95 917.809   3 
  -3 -14  -8 583.319 500.882   3 
  -3 -14  -9 10998.7 1074.41   3 
  -3 -14 -10 8662.83 892.629   3 
  -3 -14 -11 24498.4 1353.94   3 
  -3 -14 -12 8786.65 792.995   3 
  -3 -14 -13 2676.16 459.024   3 
  -3 -14 -14 237.877 229.442   6 
  -3 -14 -14-57.7627 237.393   3 
   3 -15 -14 330.183 282.517   3 
   3 -15 -13 1911.43 483.728   3 
   3 -15 -12 1096.01 482.720   3 
   3 -15 -11 10965.6 1055.75   3 
   3 -15 -10 5253.95 863.131   3 
   3 -15  -9 2051.76 681.236   3 
  -3 -15   8 4003.78 609.475   6 
   3 -15  -8 5027.18 872.175   3 
  -3 -15   7 10304.2 929.448   6 
   3 -15  -7 10661.4 1193.48   3 
   3 -15  -6 1952.21 713.768   3 
  -3 -15   6 1894.39 569.998   6 
  -3 -15   5 16402.3 1273.45   6 
   3 -15  -5 17166.4 1460.52   3 
   3 -15  -4 192.952 603.327   3 
  -3 -15   4 270.839 454.159   6 
   3 -15  -3 46934.9 2351.42   3 
  -3 -15   3 50723.9 2383.41   3 
  -3 -15   3 43859.8 2146.56   6 
   3 -15  -2 558.124 633.442   3 
  -3 -15   2-674.006 561.283   3 
  -3 -15   2-810.316 690.401   6 
   3 -15  -1 10999.0 1237.32   3 
  -3 -15   1 11701.4 1247.83   6 
  -3 -15   1 11554.4 1219.34   3 
  -3 -15   0 1257.03 569.495   6 
   3 -15   0 1217.83 703.473   3 
  -3 -15   0 1917.46 617.598   3 
  -3 -15  -1 3694.42 736.113   3 
  -3 -15  -1 5662.14 906.514   6 
   3 -15   1 4666.42 954.353   3 
  -3 -15  -2-8.52239 439.414   3 
   3 -15   2 70.6112 659.880   3 
  -3 -15  -2 638.032 584.786   6 
  -3 -15  -3 23524.3 1606.07   6 
  -3 -15  -3 25937.3 1632.93   3 
  -3 -15  -4 2093.84 597.826   3 
  -3 -15  -4 2567.94 697.575   6 
  -3 -15  -5 5937.75 876.651   6 
  -3 -15  -5 5318.82 824.348   3 
  -3 -15  -6-2.52206 502.895   6 
  -3 -15  -6 122.296 469.533   3 
  -3 -15  -7 2727.29 600.137   3 
  -3 -15  -7 5065.12 821.995   6 
  -3 -15  -8-198.814 535.753   6 
  -3 -15  -8-27.2970 422.225   3 
  -3 -15  -9 2494.48 620.664   6 
  -3 -15  -9 1947.66 527.395   3 
  -3 -15 -10 1871.85 531.205   6 
  -3 -15 -10 2220.39 519.455   3 
  -3 -15 -11 3063.07 548.842   6 
  -3 -15 -11 1479.64 413.283   3 
  -3 -15 -12 119.671 297.192   6 
  -3 -15 -12-418.594 329.345   3 
  -3 -15 -13 19898.1 904.912   6 
  -3 -15 -13 18702.8 851.302   3 
   3 -16 -13 1480.52 370.331   3 
   3 -16 -12 441.251 354.409   3 
   3 -16 -11 690.905 437.805   3 
   3 -16 -10 1605.92 552.578   3 
   3 -16  -9 1856.54 614.367   3 
   3 -16  -8 5711.93 918.875   3 
   3 -16  -7 17462.1 1413.68   3 
  -3 -16   7 14582.1 1014.78   6 
   3 -16  -6 158.227 594.663   3 
  -3 -16   6 357.109 365.084   6 
  -3 -16   5 33.8898 362.682   6 
   3 -16  -5 616.818 608.759   3 
  -3 -16   4 962.106 537.402   6 
   3 -16  -4 195.421 567.507   3 
  -3 -16   3 3335.24 710.399   6 
   3 -16  -3 2986.36 830.927   3 
  -3 -16   2 1576.27 521.967   3 
  -3 -16   2 3353.79 778.032   6 
   3 -16  -2 3153.59 830.912   3 
  -3 -16   1 129.124 465.921   3 
   3 -16  -1 613.481 668.081   3 
  -3 -16   1 774.751 631.134   6 
  -3 -16   0 801.480 595.643   6 
   3 -16   0 2058.70 714.044   3 
  -3 -16   0 1514.29 590.359   3 
   3 -16   1-79.5990 646.259   3 
  -3 -16  -1 407.225 538.336   6 
  -3 -16  -1-24.5689 478.103   3 
  -3 -16  -2 24201.5 1545.69   3 
  -3 -16  -2 22314.5 1509.31   6 
  -3 -16  -3 5923.86 832.807   3 
  -3 -16  -3 5607.79 852.066   6 
  -3 -16  -4 12218.8 1103.86   3 
  -3 -16  -4 13767.6 1183.84   6 
  -3 -16  -5 1914.06 606.623   6 
  -3 -16  -5 2273.03 585.096   3 
  -3 -16  -6 2128.87 617.323   6 
  -3 -16  -6 2535.13 622.405   3 
  -3 -16  -7 17157.5 1176.57   3 
  -3 -16  -7 18930.2 1261.74   6 
  -3 -16  -8 3989.74 685.780   6 
  -3 -16  -8 4727.27 674.249   3 
  -3 -16  -9 7053.17 730.054   3 
  -3 -16  -9 7764.68 780.681   6 
  -3 -16 -10 5423.58 600.212   3 
  -3 -16 -10 5435.51 625.334   6 
  -3 -16 -11 9939.74 717.574   6 
  -3 -16 -11 8488.36 651.932   3 
  -3 -16 -12 327.817 227.502   6 
  -3 -16 -12 151.833 179.165   3 
   3 -17 -12 8365.48 638.006   3 
   3 -17 -11 337.515 275.003   3 
   3 -17 -10 3485.10 575.987   3 
   3 -17  -9 6732.04 789.530   3 
   3 -17  -8 27.6196 481.611   3 
   3 -17  -7 834.670 584.774   3 
   3 -17  -6 2682.94 740.742   3 
  -3 -17   5 657.892 371.176   6 
   3 -17  -5 1145.57 683.080   3 
   3 -17  -4 1704.53 718.772   3 
  -3 -17   4 2358.40 570.300   6 
   3 -17  -3 2471.00 759.970   3 
  -3 -17   3 3423.98 646.660   6 
  -3 -17   2 15968.2 1258.33   6 
   3 -17  -2 16229.8 1462.75   3 
   3 -17  -1 16416.4 1493.44   3 
  -3 -17   1 16973.7 1260.92   3 
  -3 -17   1 17776.5 1343.34   6 
  -3 -17   0 5333.77 813.574   6 
  -3 -17   0 7018.83 826.678   3 
   3 -17   0 7249.55 1099.58   3 
  -3 -17  -1 21655.9 1446.88   6 
  -3 -17  -1 19963.6 1343.12   3 
  -3 -17  -2 8881.63 961.245   6 
  -3 -17  -2 9044.96 935.620   3 
  -3 -17  -3 21441.8 1376.38   6 
  -3 -17  -3 22499.3 1387.66   3 
  -3 -17  -4 6584.17 803.440   3 
  -3 -17  -4 5879.16 795.307   6 
  -3 -17  -5 33564.2 1607.61   6 
  -3 -17  -5 29556.5 1482.02   3 
  -3 -17  -6 28644.0 1407.63   3 
  -3 -17  -6 30695.6 1472.74   6 
  -3 -17  -7 279.518 381.085   6 
  -3 -17  -7 388.143 365.770   3 
  -3 -17  -8 2609.79 444.650   3 
  -3 -17  -8 2850.55 513.918   6 
  -3 -17  -9 238.839 271.100   3 
  -3 -17  -9 68.3171 301.336   6 
  -3 -17 -10 1157.88 259.027   3 
  -3 -17 -10 1621.63 346.429   6 
  -3 -17 -11 2585.27 335.926   6 
   3 -18 -10 684.826 298.280   3 
   3 -18  -9 5915.56 654.705   3 
   3 -18  -8 11975.4 959.047   3 
   3 -18  -7 661.071 422.632   3 
   3 -18  -6 10170.1 1000.09   3 
   3 -18  -5 1885.50 588.670   3 
   3 -18  -4 5711.53 869.654   3 
  -3 -18   3 2872.41 544.322   6 
   3 -18  -3 1306.40 606.180   3 
  -3 -18   2 1828.46 495.356   6 
   3 -18  -2 1439.42 608.505   3 
   3 -18  -1 248.654 550.814   3 
  -3 -18   1 634.072 406.846   6 
  -3 -18   0 3515.44 645.765   6 
  -3 -18  -1 1464.21 448.526   3 
  -3 -18  -1 801.826 476.704   6 
  -3 -18  -2 345.996 343.753   3 
  -3 -18  -2 1527.32 493.662   6 
  -3 -18  -3 6832.49 772.607   6 
  -3 -18  -3 5394.65 658.696   3 
  -3 -18  -4 17181.9 1090.84   6 
  -3 -18  -4 14785.0 1000.92   3 
  -3 -18  -5 17422.8 1013.90   3 
  -3 -18  -5 18121.0 1061.49   6 
  -3 -18  -6 1492.88 400.465   6 
  -3 -18  -6 1549.89 393.649   3 
  -3 -18  -7 12758.0 784.477   3 
  -3 -18  -7 14843.7 869.221   6 
  -3 -18  -8 885.472 240.946   3 
  -3 -18  -8 887.072 311.530   6 
  -3 -18  -9 150.525 188.428   6 
   3 -19  -8 4213.35 491.285   3 
   3 -19  -7 1167.76 365.331   3 
   3 -19  -6 1803.10 486.137   3 
   3 -19  -5 56.5413 378.411   3 
   3 -19  -4-211.696 410.814   3 
   3 -19  -3 464.654 430.291   3 
  -3 -19   1 835.917 295.369   6 
  -3 -19   0 597.605 340.535   6 
  -3 -19  -1 9280.93 732.062   6 
  -3 -19  -2 2335.63 441.200   6 
  -3 -19  -3-42.6382 278.543   6 
  -3 -19  -4-150.437 275.718   6 
  -3 -19  -5 8649.74 613.912   6 
  -3 -19  -6 623.520 231.278   6 
  -4   0  21 236.034 226.948   5 
  -4   0  20 32764.3 1398.28   5 
  -4   0  19 123.555 405.286   5 
  -4   0  18 27465.7 1550.03   5 
  -4   0  17-62.3902 484.802   5 
  -4   0  16 9834.50 1026.27   5 
  -4   0  16 10039.3 1110.08   4 
  -4   0  15 371.873 483.413   4 
  -4   0  14 1808.13 599.953   4 
   4   0 -13 1143.21 617.630   2 
  -4   0  13 621.392 420.029   4 
  -4   0  12 1307.08 487.998   4 
   4   0 -12 595.382 586.267   2 
   4   0 -11-690.390 493.743   2 
   4   0 -10 3902.55 805.127   2 
   4   0  -9 104.796 444.326   2 
   4   0  -8 150325. 3990.62   2 
   4   0  -7-76.1683 341.014   2 
   4   0  -6 21176.1 1348.41   2 
   4   0  -5 249.669 292.786   2 
  -4   0   3 219.477 261.362   1 
  -4   0   2 14984.8 1000.31   1 
  -4   0   1 375.511 334.630   1 
  -4   0   0 151046. 3372.25   1 
  -4   0  -1-138.786 379.884   1 
  -4   0  -2 306698. 5262.06   1 
  -4   0  -3 65.1750 364.334   1 
  -4   0  -4 31173.4 1835.46   1 
  -4   0  -5 130.271 424.493   1 
  -4   0  -6 16498.1 1505.22   1 
  -4   0  -7 31.6384 432.561   1 
  -4   0  -8 108946. 4091.15   1 
  -4   0  -9-200.916 502.584   1 
  -4   0 -10 4072.02 928.496   1 
   4   0  10 4946.28 735.762   4 
   4   0  11 58.9360 406.264   4 
  -4   0 -11 708.617 646.697   1 
   4   0  12 11494.4 1101.47   4 
   4   0  13-193.201 443.102   4 
   4   0  14 1185.48 592.527   4 
   4   0  15 158.547 554.787   4 
   4   0  16 28511.0 1622.13   4 
   4   0  17-563.181 414.639   4 
   4   0  18 2058.11 454.601   4 
   4   0  19-94.9878 219.968   4 
  -4   1  21 1501.36 324.165   5 
  -4   1  20 539.274 343.760   5 
  -4  -1  20 1420.34 396.224   5 
  -4  -1  19 6951.73 790.202   5 
  -4   1  19 6414.51 765.459   5 
  -4   1  18 6205.87 839.889   5 
   4  -1 -18 5416.27 721.113   3 
  -4  -1  18 6838.44 854.802   5 
  -4  -1  17 8200.46 939.961   5 
  -4   1  17 8197.53 967.852   5 
  -4  -1  16 7009.65 947.149   4 
  -4  -1  16 7786.04 901.484   5 
  -4  -1  15 5860.47 781.805   5 
  -4  -1  15 5194.77 874.788   4 
   4  -1 -14 4544.86 1241.30   2 
  -4   1  14 4704.13 765.725   4 
  -4  -1  14 4783.61 771.275   4 
  -4  -1  13 6329.89 816.145   4 
   4  -1 -13 6047.66 1210.62   2 
  -4   1  13 4141.26 695.483   4 
  -4   1  12 9696.97 893.308   4 
  -4  -1  12 9442.61 909.218   4 
   4  -1 -12 9165.60 1395.17   2 
   4  -1 -11 760.370 567.556   2 
   4   1 -11 603.680 392.594   2 
   4  -1 -10 79288.4 3432.69   2 
   4   1 -10 82600.0 3232.36   2 
   4  -1  -9 378.676 489.692   2 
   4   1  -9-65.2926 261.958   2 
   4   1  -8 3443.93 658.372   2 
   4  -1  -8 3458.05 737.696   2 
   4   1  -7 9945.78 950.417   2 
   4  -1  -7 10943.4 1093.96   2 
   4  -1  -6 83796.9 2771.57   2 
   4   1  -6 81884.1 2493.40   2 
   4   1  -5 52660.2 1883.58   2 
   4  -1  -5 52489.8 2044.17   2 
  -4  -1   4 1596.20 373.923   1 
   4  -1  -4 1833.36 460.007   2 
  -4   1   3 381921. 5083.11   1 
  -4  -1   3 376864. 4742.65   1 
  -4   1   2 15069.9 1061.18   1 
  -4  -1   2 17408.2 1088.94   1 
  -4  -1   1 407.662 314.510   1 
  -4   1   1 183.077 279.508   1 
  -4  -1   0 16478.5 1181.95   1 
  -4   1   0 19938.0 1241.82   1 
  -4   1  -1 131258. 3238.69   1 
  -4  -1  -1 126058. 3279.56   1 
  -4  -1  -2 50891.5 2169.25   1 
  -4   1  -2 53972.6 2167.99   1 
  -4  -1  -3 387622. 6205.29   1 
  -4   1  -3 367305. 5925.28   1 
  -4  -1  -4 58664.0 2558.20   1 
  -4   1  -4 56182.1 2452.32   1 
  -4  -1  -5 2949.31 698.554   1 
  -4   1  -5 2819.34 687.570   1 
  -4  -1  -6 270.876 477.556   1 
  -4   1  -6 184.218 437.757   1 
  -4  -1  -7 30131.3 2172.38   1 
  -4   1  -7 33369.2 2141.24   1 
  -4   1  -8 81742.3 3482.85   1 
  -4  -1  -8 80044.6 3637.56   1 
  -4   1  -9 22233.2 1915.79   1 
  -4  -1  -9 21800.5 2011.40   1 
  -4  -1 -10 70621.7 3724.41   1 
   4  -1  10 71648.1 2499.76   4 
  -4   1 -10 70786.6 3511.72   1 
  -4  -1 -11 18852.5 2047.84   1 
   4   1  11 19869.1 1354.42   4 
   4  -1  11 17522.5 1337.65   4 
   4   1  12 8488.25 945.389   4 
  -4  -1 -12 8104.47 1408.99   1 
   4  -1  12 10068.4 1077.57   4 
   4   1  13 1713.83 531.681   4 
   4  -1  13 2178.80 658.776   4 
   4   1  14 12366.4 1150.71   4 
   4  -1  14 14356.9 1310.80   4 
   4   1  15 1637.27 570.990   4 
   4  -1  15 1317.09 582.475   4 
   4  -1  16 2928.56 725.340   4 
   4   1  16 3188.60 646.620   4 
   4   1  17 3316.56 558.080   4 
   4  -1  17 4092.03 686.581   4 
   4  -1  18 8381.32 779.902   4 
   4   1  18 8514.32 720.426   4 
   4  -1  19 2285.25 377.011   4 
  -4   2  21 1113.14 300.066   5 
  -4  -2  20 2528.66 408.361   5 
  -4   2  20 2638.91 517.216   5 
  -4  -2  19 8291.71 814.191   5 
  -4   2  19 7998.83 859.489   5 
   4  -2 -18 2437.15 541.429   3 
  -4   2  18 2461.43 648.240   5 
  -4  -2  18 1938.25 552.579   5 
  -4  -2  17 5435.35 782.560   5 
  -4  -2  16 1529.40 527.821   5 
  -4  -2  16 1617.69 671.177   4 
  -4  -2  15 38532.9 1812.57   5 
  -4  -2  15 40126.9 1998.80   4 
  -4  -2  14 17270.7 1214.91   5 
   4  -2 -14 19670.8 2273.62   2 
  -4   2  14 18312.8 1343.96   4 
  -4  -2  14 15704.1 1264.14   4 
  -4  -2  13 1544.58 531.506   4 
  -4  -2  13 1258.28 424.928   5 
   4  -2 -13 1142.50 645.850   2 
  -4   2  13 1720.96 535.911   4 
  -4  -2  12 37.0169 345.704   4 
  -4  -2  12 591.714 462.233   6 
   4  -2 -12 1553.16 849.347   2 
  -4   2  12 413.311 406.437   4 
   4  -2 -11 21859.2 2010.41   2 
   4  -2 -10 3062.58 817.863   2 
   4   2 -10 3759.90 682.554   2 
   4  -2  -9 16647.5 1559.61   2 
   4   2  -9 15802.7 1276.41   2 
   4  -2  -8 5711.53 937.553   2 
   4   2  -8 5837.29 739.533   2 
   4  -2  -7 48618.4 2336.18   2 
   4   2  -7 46073.3 1872.84   2 
   4  -2  -6 3194.76 669.639   2 
   4   2  -6 4424.23 559.667   2 
   4   2  -5 5931.93 612.178   2 
   4  -2  -5 6161.24 783.845   2 
   4  -2  -4 11793.9 1026.64   2 
  -4  -2   4 9863.65 758.951   1 
  -4  -2   3 3.26186 241.748   1 
  -4  -2   2 341106. 4716.23   1 
  -4   2   2 336347. 4929.20   1 
  -4   2   1 14712.3 1064.82   1 
  -4  -2   1 15305.8 1083.30   1 
  -4   2   0 79551.3 2428.50   1 
  -4  -2   0 78816.5 2566.00   1 
  -4   2  -1 4619.47 662.210   1 
  -4  -2  -1 4577.92 702.190   1 
  -4   2  -2 81391.5 2628.56   1 
  -4  -2  -2 78737.5 2759.58   1 
  -4   2  -3 74104.0 2612.57   1 
  -4  -2  -3 73818.8 2787.49   1 
  -4  -2  -4 51882.8 2452.01   1 
  -4   2  -4 55170.4 2341.27   1 
  -4  -2  -5 7602.19 1086.24   1 
  -4   2  -5 6873.67 905.872   1 
  -4   2  -6 69490.6 2889.07   1 
  -4  -2  -6 67062.8 3113.92   1 
  -4   2  -7 185180. 4871.83   1 
  -4  -2  -7 182763. 5396.45   1 
  -4   2  -8 8815.18 1146.03   1 
  -4  -2  -8 8507.38 1324.29   1 
  -4  -2  -9 7099.39 1239.65   1 
  -4   2  -9 7074.38 1129.90   1 
  -4  -2 -10 15455.3 1870.12   1 
   4  -2  10 15661.5 1228.45   4 
   4   2  11 14434.4 1130.37   4 
   4  -2  11 15720.6 1298.38   4 
   4  -2  12 4543.00 787.368   4 
   4   2  12 3931.57 683.481   4 
  -4  -2 -12 2961.71 1001.25   1 
   4  -2  13 1823.20 637.630   4 
   4   2  13 1447.08 529.711   4 
   4   2  14 69905.7 2543.01   4 
   4  -2  14 70043.1 2818.11   4 
   4   2  15 23791.0 1466.72   4 
   4  -2  15 21894.0 1596.98   4 
   4  -2  16 14816.4 1290.32   4 
   4   2  16 16035.7 1152.50   4 
   4   2  17 566.824 348.185   4 
   4  -2  17 1127.59 573.564   4 
   4  -2  18 331.908 372.236   4 
  -4  -2 -19 9882.45 720.446   3 
   4  -2  19 9863.67 704.527   4 
  -4   3  21 25.0777 219.688   5 
  -4   3  20 10204.4 824.699   5 
  -4  -3  19 1467.95 406.340   5 
  -4   3  19 1220.84 481.046   5 
   4  -3 -19 515.884 287.509   3 
   4  -3 -18 8713.69 845.667   3 
  -4  -3  18 9344.01 883.516   5 
  -4   3  18 8349.54 942.139   5 
   4  -3 -17 46015.2 1939.21   3 
  -4  -3  17 49203.9 1997.75   5 
  -4  -3  17 49037.6 2217.35   4 
   4  -3 -16 18935.6 1332.58   3 
  -4  -3  16 19574.8 1307.22   5 
  -4  -3  16 18983.6 1431.30   4 
  -4  -3  15 6089.29 789.599   5 
  -4  -3  15 5861.55 874.683   4 
   4  -3 -14 1020.77 744.501   2 
  -4  -3  14 1650.16 498.531   5 
  -4  -3  14 1368.43 563.734   4 
  -4  -3  13 4449.59 726.162   4 
  -4  -3  13 4151.30 719.595   6 
  -4  -3  13 3489.44 611.912   5 
  -4  -3  12 6039.46 764.025   4 
  -4  -3  12 5787.78 699.128   5 
  -4  -3  12 4514.01 656.041   6 
  -4   3  12 6359.70 766.103   4 
   4  -3 -12 4960.36 1111.32   2 
  -4  -3  11 13454.2 975.737   6 
   4  -3 -11 12150.3 1568.00   2 
  -4  -3  11 15164.8 1069.98   4 
   4  -3 -10 60367.9 3198.45   2 
   4  -3  -9 312271. 6869.92   2 
   4   3  -8 21064.6 1283.59   2 
   4  -3  -8 21938.5 1753.51   2 
   4  -3  -7 23698.5 1733.13   2 
   4   3  -7 24837.9 1288.14   2 
   4   3  -6 12492.9 862.538   2 
   4  -3  -6 13127.0 1271.53   2 
   4   3  -5 23056.9 1104.17   2 
   4  -3  -5 21500.8 1481.90   2 
   4  -3  -4 1362.12 441.986   2 
  -4  -3   4 2006.16 353.881   1 
  -4  -3   3 99568.3 2416.39   1 
  -4   3   2 7895.11 834.232   1 
  -4  -3   2 8146.72 757.191   1 
  -4  -3   1 33381.4 1625.50   1 
  -4   3   1 34673.0 1639.16   1 
  -4   3   0 1070.62 396.975   1 
  -4  -3   0 1018.01 399.299   1 
  -4  -3  -1 60310.4 2362.30   1 
  -4   3  -1 60688.5 2203.15   1 
  -4   3  -2 33522.9 1698.14   1 
  -4  -3  -2 33620.9 1892.58   1 
  -4  -3  -3 1282.89 515.725   1 
  -4   3  -3 1283.05 461.669   1 
  -4  -3  -4 1673.16 649.432   1 
  -4   3  -4 2786.77 635.480   1 
  -4   3  -5 5879.68 830.688   1 
  -4  -3  -5 4251.10 815.840   1 
  -4  -3  -6 24058.7 1942.52   1 
  -4   3  -6 22170.9 1603.12   1 
  -4  -3  -7-305.116 575.148   1 
  -4   3  -7 404.357 429.101   1 
  -4   3  -8 619.399 469.057   1 
  -4  -3  -8 2370.19 785.977   1 
  -4  -3  -9 188855. 6210.96   1 
  -4  -3 -10 4858.83 1174.21   1 
   4  -3  10 5049.29 770.092   4 
   4  -3  11 13791.0 1235.84   4 
  -4  -3 -11 13994.8 1890.60   1 
   4  -3  12 2003.20 616.034   4 
   4   3  12 1744.65 551.079   4 
  -4  -3 -12 1937.51 903.344   1 
   4   3  13 7483.04 894.323   4 
   4  -3  13 7684.73 1079.07   4 
  -4  -3 -13 7331.95 1341.93   1 
   4   3  14 119.588 443.839   4 
   4  -3  14-22.0231 561.465   4 
   4  -3  15 217.444 549.453   4 
   4  -3  16 3604.45 812.595   4 
   4  -3  17 12792.9 1103.78   4 
  -4  -3 -18 14733.0 989.446   3 
   4  -3  18 14227.0 1016.19   4 
   4  -3  19 4697.87 522.286   4 
  -4  -3 -19 5216.82 529.091   3 
  -4   4  21 367.345 229.941   5 
  -4   4  20 574.903 333.166   5 
  -4   4  19 15121.9 1082.23   5 
   4  -4 -19 15767.2 951.153   3 
   4  -4 -18 310.856 374.722   3 
  -4   4  18-77.7305 522.375   5 
   4  -4 -17-180.442 406.234   3 
  -4  -4  17 355.076 425.609   5 
  -4  -4  17 282.091 595.258   4 
   4  -4 -16 72314.0 2540.50   3 
  -4  -4  16 74290.8 2444.75   5 
  -4  -4  16 76413.9 2726.74   4 
   4  -4 -15 6149.57 853.482   3 
  -4  -4  15 5816.69 768.007   5 
  -4  -4  15 5175.83 814.384   4 
   4  -4 -14 54489.8 3880.34   2 
   4  -4 -14 58516.8 2251.03   3 
  -4  -4  14 60778.4 2176.68   5 
  -4  -4  14 58151.3 2346.88   4 
  -4  -4  13 20979.1 1339.08   6 
   4  -4 -13 17808.0 2147.18   2 
  -4  -4  13 20169.1 1254.86   5 
  -4  -4  13 19356.7 1343.96   4 
  -4  -4  12 32816.7 1570.31   6 
   4  -4 -12 36966.1 2921.75   2 
  -4  -4  12 35391.2 1569.98   5 
  -4  -4  12 33719.1 1656.11   4 
  -4  -4  11 14779.1 1039.68   6 
   4  -4 -11 14253.9 1755.89   2 
  -4  -4  11 13385.8 1010.40   4 
   4  -4 -10 279.705 582.373   2 
   4  -4  -9 3887.21 940.791   2 
   4  -4  -8 118302. 4150.86   2 
   4  -4  -7 25865.6 1912.28   2 
   4   4  -6 23269.3 1033.73   2 
   4  -4  -6 22856.1 1676.64   2 
   4  -4  -5 2253.09 619.772   2 
   4   4  -5 2116.10 311.275   2 
   4   4  -4 12834.8 733.533   2 
   4  -4  -4 13607.4 1182.26   2 
  -4  -4   4 11998.4 779.406   1 
   4  -4  -3 141867. 3558.21   2 
  -4  -4   3 140553. 2881.92   1 
  -4  -4   2 176191. 3561.81   1 
  -4  -4   1 4260.88 641.433   1 
  -4  -4   0 136576. 3511.18   1 
  -4   4   0 136977. 3323.32   1 
  -4   4  -1 43265.0 1900.65   1 
  -4  -4  -1 47144.1 2176.25   1 
  -4  -4  -2 144316. 3966.87   1 
  -4   4  -2 144219. 3507.70   1 
  -4  -4  -3 112668. 3655.43   1 
  -4   4  -3 110093. 3130.82   1 
  -4  -4  -4 72746.0 3127.19   1 
  -4   4  -4 73614.5 2642.77   1 
  -4  -4  -5 3396.22 883.102   1 
  -4   4  -5 5393.59 795.246   1 
  -4  -4  -6 37649.7 2503.91   1 
  -4   4  -6 35792.1 1972.79   1 
  -4  -4  -7 2517.02 814.099   1 
  -4   4  -7 3271.64 700.225   1 
  -4  -4  -8 93771.3 4320.13   1 
  -4  -4  -9 1685.96 720.955   1 
   4  -4   9 1435.42 505.169   4 
   4  -4  10 2450.56 595.900   4 
  -4  -4 -10 4172.20 1232.06   1 
   4  -4  11 2410.05 623.687   4 
  -4  -4 -11 2992.59 1125.60   1 
  -4  -4 -12 12567.0 1952.96   1 
   4  -4  12 13546.5 1286.03   4 
   4  -4  13 3427.34 830.451   4 
   4  -4  14 40490.8 2206.87   4 
   4  -4  15 2998.05 735.995   4 
   4  -4  16 27217.1 1715.71   4 
   4  -4  17 2833.12 646.864   4 
   4  -4  18 344.601 365.870   4 
  -4  -4 -18 523.295 380.831   3 
   4  -4  19 3139.32 445.640   4 
  -4  -4 -19 2911.41 393.954   3 
  -4   5  20 177.132 274.093   5 
  -4   5  19 17472.5 1125.78   5 
   4  -5 -19 18114.9 998.843   3 
  -4   5  18 26040.5 1467.02   5 
   4  -5 -18 26635.0 1372.48   3 
   4  -5 -17 1561.35 517.352   3 
  -4  -5  16 10551.7 1104.95   4 
   4  -5 -16 12928.9 1116.51   3 
   4  -5 -15-135.107 465.123   3 
  -4  -5  15 84.8193 368.755   5 
  -4  -5  15 253.979 550.829   4 
  -4  -5  14 2647.44 705.803   6 
  -4  -5  14 1696.65 470.578   5 
   4  -5 -14 1294.01 531.626   3 
   4  -5 -14 1862.34 943.937   2 
  -4  -5  14 999.378 537.685   4 
  -4  -5  13 80.1051 380.287   4 
   4  -5 -13 114.550 412.740   3 
  -4  -5  13 505.341 365.630   5 
  -4  -5  13 463.957 454.167   6 
   4  -5 -13 737.224 704.673   2 
  -4  -5  12 3314.61 670.387   4 
   4  -5 -12 3075.59 604.021   3 
  -4  -5  12 2107.24 559.802   6 
  -4  -5  12 2713.57 539.762   5 
   4  -5 -12 3510.48 1068.62   2 
  -4  -5  11 4346.46 667.955   4 
   4  -5 -11 4365.34 626.876   3 
  -4  -5  11 4502.24 599.850   5 
  -4  -5  11 4285.02 644.153   6 
   4  -5 -11 3517.69 1055.89   2 
   4  -5 -10 54764.5 3308.46   2 
   4  -5  -9 1005.51 757.873   2 
   4  -5  -8 4663.54 951.923   2 
   4  -5  -7 53518.6 2790.43   2 
   4  -5  -6 20194.5 1645.45   2 
   4  -5  -5 1666.30 622.646   2 
  -4  -5   4 3600.40 406.253   1 
   4  -5  -4 2818.01 683.805   2 
   4  -5  -3 16781.7 1304.57   2 
  -4  -5   3 16797.3 1013.61   1 
  -4  -5   2 143652. 3332.70   1 
   4  -5  -2 141594. 3584.15   2 
  -4  -5   1 561.499 334.197   1 
  -4  -5   0 25412.1 1581.59   1 
  -4   5  -1 46672.7 2001.43   1 
  -4  -5  -1 44711.1 2213.10   1 
  -4  -5  -2 72758.9 2923.87   1 
  -4   5  -2 70571.9 2486.55   1 
  -4   5  -3 48470.1 2096.81   1 
  -4  -5  -3 48500.7 2493.38   1 
  -4  -5  -4 170096. 4912.13   1 
  -4   5  -4 169491. 3940.11   1 
  -4  -5  -5 13606.4 1498.36   1 
  -4   5  -5 13784.5 1178.28   1 
  -4  -5  -6 48124.0 2902.13   1 
  -4   5  -6 53915.4 2355.57   1 
  -4  -5  -7 35613.3 2643.97   1 
  -4  -5  -8 3693.00 964.101   1 
   4  -5   9 74.7316 431.633   4 
  -4  -5  -9 985.972 747.925   1 
  -4  -5 -10 29230.2 2745.84   1 
   4  -5  10 27804.1 1695.95   4 
  -4  -5 -11 18420.8 2259.59   1 
   4  -5  11 19475.8 1510.91   4 
   4  -5  12 546.447 481.564   4 
  -4  -5 -12 1240.08 822.424   1 
   4  -5  13 1495.52 702.449   4 
   4  -5  14 7187.37 1070.61   4 
   4  -5  15 24.2766 657.077   4 
  -4  -5 -16 4528.14 745.134   3 
   4  -5  16 3284.61 816.573   4 
   4  -5  17 367.817 432.590   4 
  -4  -5 -17-51.4438 417.773   3 
  -4  -5 -18 14449.0 900.490   3 
   4  -5  18 14614.8 996.890   4 
   4  -5  19 3828.67 454.399   4 
  -4  -5 -19 4368.19 436.764   3 
  -4   6  20 1108.82 343.535   5 
  -4   6  19 221.409 368.080   5 
   4  -6 -19 753.407 336.867   3 
  -4   6  18 8702.96 904.363   5 
   4  -6 -18 7547.21 773.257   3 
   4  -6 -17 3970.68 649.695   3 
  -4  -6  16-370.672 523.259   4 
   4  -6 -16 69.5471 399.965   3 
   4  -6 -15 19579.5 1350.69   3 
  -4  -6  15 19725.3 1411.75   4 
   4  -6 -14-286.349 467.441   3 
  -4  -6  14 162.090 425.805   4 
   4  -6 -13 16829.2 1278.90   3 
  -4  -6  13 16977.3 1226.88   6 
  -4  -6  13 17244.9 1268.68   4 
   4  -6 -13 15310.4 2108.73   2 
  -4  -6  12 5536.79 771.044   4 
   4  -6 -12 4427.19 694.744   3 
   4  -6 -12 5235.32 1324.16   2 
  -4  -6  12 5460.02 749.036   6 
  -4  -6  11 1639.20 510.768   4 
   4  -6 -11 1744.45 474.892   3 
  -4  -6  11 2294.91 578.279   6 
   4  -6 -11 777.967 625.933   2 
  -4  -6  10 28101.8 1426.18   6 
   4  -6 -10 28801.0 2518.85   2 
  -4  -6  10 26494.9 1350.51   4 
   4  -6  -9 776.819 635.053   2 
   4  -6  -8 56203.0 3118.93   2 
   4  -6  -7 7658.76 1151.21   2 
   4  -6  -6 125.836 443.469   2 
   4  -6  -5 20196.4 1639.40   2 
   4  -6  -4-179.629 489.145   2 
   4  -6  -3 51075.2 2333.20   2 
  -4  -6   3 52592.4 1812.01   1 
  -4  -6   2 1081.65 384.258   1 
   4  -6  -2 1313.17 515.089   2 
   4  -6  -1 163851. 3930.70   2 
  -4  -6   1 162387. 3876.84   1 
  -4  -6   0 50842.2 2321.21   1 
  -4  -6  -1 277559. 5651.32   1 
  -4  -6  -2 60429.4 2771.25   1 
  -4   6  -3 60477.5 2327.55   1 
  -4  -6  -3 60621.0 2913.80   1 
  -4   6  -4 104336. 3060.88   1 
  -4  -6  -4 95984.2 3827.40   1 
  -4  -6  -5 98.4052 468.162   1 
  -4   6  -5 884.862 343.662   1 
  -4  -6  -6 331.113 583.250   1 
  -4  -6  -7 3386.33 1004.78   1 
  -4  -6  -8 36496.9 2908.69   1 
   4  -6   8 36881.2 1820.12   4 
   4  -6   9 7412.77 880.045   4 
  -4  -6  -9 7242.43 1442.73   1 
  -4  -6 -10 4503.45 1296.53   1 
   4  -6  10 5888.34 915.198   4 
   4  -6  11 6892.94 972.953   4 
  -4  -6 -11 5733.55 1414.48   1 
  -4  -6 -12 17914.7 2302.65   1 
   4  -6  12 15203.8 1417.47   4 
   4  -6  13 7171.52 1074.86   4 
   4  -6  14 844.282 680.920   4 
  -4  -6 -15 3911.36 721.190   3 
   4  -6  15 4463.03 897.415   4 
  -4  -6 -16 1895.91 568.413   3 
   4  -6  16 1953.13 678.849   4 
  -4  -6 -17 320.785 356.562   3 
   4  -6  17-372.485 453.609   4 
   4  -6  18 3399.67 539.237   4 
  -4  -6 -18 3827.14 499.129   3 
   4  -6  19 220.583 183.152   4 
  -4   7  20 10220.6 671.090   5 
  -4   7  19 2433.43 504.531   5 
   4  -7 -19 2438.15 378.847   3 
  -4   7  18 46.6813 410.090   5 
   4  -7 -18-10.2638 344.252   3 
   4  -7 -17 3911.23 647.787   3 
   4  -7 -16-476.362 427.230   3 
   4  -7 -15 6829.47 876.941   3 
  -4  -7  15 5684.31 812.415   4 
  -4  -7  14 1013.41 615.648   6 
   4  -7 -14 934.937 513.944   3 
  -4  -7  14 689.851 532.418   4 
   4  -7 -13 14009.7 1185.92   3 
  -4  -7  13 14463.8 1157.80   6 
  -4  -7  13 14679.1 1152.29   4 
   4  -7 -13 13502.3 2036.46   2 
  -4  -7  12 39730.2 1822.82   6 
   4  -7 -12 37378.2 1834.46   3 
   4  -7 -12 38205.3 3255.78   2 
  -4  -7  12 40604.0 1828.69   4 
  -4  -7  11 6831.19 805.346   6 
  -4  -7  11 7280.32 791.996   4 
   4  -7 -11 5440.79 1341.35   2 
   4  -7 -11 6856.67 812.691   3 
   4  -7 -10 36550.9 1674.14   3 
   4  -7 -10 37658.5 2939.37   2 
  -4  -7  10 36231.1 1658.71   6 
  -4  -7  10 34431.6 1547.09   4 
   4  -7  -9 125.969 622.016   2 
  -4  -7   9 414.456 310.053   6 
   4  -7  -8 1593.14 737.252   2 
   4  -7  -7 38709.4 2562.87   2 
   4  -7  -6 38919.1 2473.69   2 
   4  -7  -5 67348.6 3090.04   2 
   4  -7  -4 93358.6 3483.90   2 
   4  -7  -3 72707.3 2923.17   2 
  -4  -7   2-139.679 268.753   1 
   4  -7  -2 211.322 362.595   2 
   4  -7  -1 33593.0 1854.21   2 
  -4  -7   1 32064.3 1813.51   1 
  -4  -7   0 442.661 429.063   1 
   4  -7   0 679.517 412.540   2 
  -4  -7  -1 21954.6 1690.51   1 
  -4  -7  -2 3482.32 802.233   1 
  -4  -7  -3 32347.3 2256.82   1 
  -4  -7  -4 57629.3 3116.07   1 
  -4  -7  -5 117768. 4647.13   1 
  -4  -7  -6 56075.1 3377.71   1 
  -4  -7  -7 97350.6 4628.79   1 
  -4  -7  -8 1481.90 442.285   3 
   4  -7   8 361.576 340.973   4 
  -4  -7  -8 1261.69 595.444   1 
   4  -7   9 1024.93 475.839   4 
  -4  -7  -9-124.855 745.819   1 
   4  -7  10 768.752 530.240   4 
  -4  -7 -10 1368.91 858.387   1 
   4  -7  11 4345.46 859.333   4 
  -4  -7 -11 4229.89 767.407   3 
  -4  -7 -11 5777.88 1366.45   1 
  -4  -7 -12 37737.8 1901.71   3 
   4  -7  12 35978.0 2056.91   4 
   4  -7  13 11861.4 1275.63   4 
  -4  -7 -13 11476.1 1107.54   3 
  -4  -7 -14 2323.56 640.665   3 
   4  -7  14 3846.67 875.297   4 
  -4  -7 -15 26335.3 1498.56   3 
   4  -7  15 24358.2 1656.91   4 
  -4  -7 -16 2536.29 534.285   3 
   4  -7  16 1405.21 598.102   4 
  -4  -7 -17 16366.8 979.532   3 
   4  -7  17 16893.1 1149.74   4 
   4  -7  18-259.922 295.882   4 
  -4  -7 -18 40.2679 226.812   3 
  -4   8  19 175.856 266.897   5 
  -4   8  18 1415.83 483.848   5 
   4  -8 -18 1190.03 361.770   3 
   4  -8 -17 21370.3 1271.68   3 
   4  -8 -16 1144.12 488.276   3 
   4  -8 -15 8204.18 989.271   3 
  -4  -8  14 6458.71 825.946   6 
   4  -8 -14 6804.68 893.601   3 
  -4  -8  14 6496.30 803.286   4 
  -4  -8  13 4566.27 719.164   6 
   4  -8 -13 4123.73 735.418   3 
  -4  -8  13 4469.11 701.767   4 
   4  -8 -12 1528.33 793.658   2 
  -4  -8  12 2985.20 669.752   6 
   4  -8 -12 2218.31 586.578   3 
  -4  -8  12 2200.47 520.563   4 
  -4  -8  11 1860.46 556.512   6 
   4  -8 -11 1311.67 840.215   2 
   4  -8 -11 1297.19 514.336   3 
  -4  -8  11 946.069 416.952   4 
   4  -8 -10 1990.06 896.513   2 
   4  -8 -10 2129.21 548.567   3 
  -4  -8  10 2662.11 577.209   6 
   4  -8  -9 9728.66 1595.46   2 
  -4  -8   9 10313.7 914.702   6 
   4  -8  -9 9533.33 894.600   3 
  -4  -8   8 77147.9 2374.18   6 
   4  -8  -8 82634.5 4077.59   2 
   4  -8  -7 27207.4 2253.13   2 
   4  -8  -6 93242.2 3929.53   2 
   4  -8  -5 30984.0 2195.37   2 
   4  -8  -4 2209.34 742.995   2 
   4  -8  -3 248.209 464.015   2 
   4  -8  -2 70411.0 2901.46   2 
   4  -8  -1 130500. 3791.20   2 
  -4  -8   1 133603. 3775.08   1 
   4  -8   0 103508. 3273.61   2 
  -4  -8   0 104425. 3594.74   1 
   4  -8   1 164221. 4061.51   2 
  -4  -8  -1 161960. 4688.38   1 
   4  -8   2 179331. 4151.61   2 
  -4  -8  -2 176989. 5144.42   1 
  -4  -8  -3 9987.92 1356.12   1 
  -4  -8  -4 15171.2 1687.35   1 
  -4  -8  -5 11383.0 1560.62   1 
  -4  -8  -6 67009.4 3800.08   1 
  -4  -8  -7 15065.0 1953.04   1 
  -4  -8  -7 18651.2 1234.67   3 
   4  -8   7 18922.3 1284.94   4 
   4  -8   8 23157.2 1474.17   4 
  -4  -8  -8 22768.1 1379.66   3 
  -4  -8  -8 23065.8 2476.34   1 
  -4  -8  -9 34820.8 3143.59   1 
  -4  -8  -9 34680.5 1760.13   3 
   4  -8   9 36208.8 1886.62   4 
  -4  -8 -10 20049.9 2478.45   1 
  -4  -8 -10 22426.6 1462.78   3 
   4  -8  10 22143.0 1532.11   4 
  -4  -8 -11 568.163 480.509   3 
   4  -8  11 657.977 533.700   4 
  -4  -8 -12 32044.1 1748.54   3 
   4  -8  12 32334.2 1929.92   4 
  -4  -8 -13 451.765 500.234   3 
   4  -8  13 904.366 663.714   4 
  -4  -8 -14 5476.36 793.686   3 
   4  -8  14 4397.77 865.717   4 
   4  -8  15-652.343 606.424   4 
  -4  -8 -15 57.5648 445.813   3 
   4  -8  16 5399.43 760.110   4 
  -4  -8 -16 5280.18 678.281   3 
   4  -8  17 773.850 402.856   4 
  -4  -8 -17 567.611 290.098   3 
   4  -8  18 545.483 246.938   4 
  -4  -8 -18 1647.41 296.885   3 
  -4   9  19 7785.16 580.854   5 
  -4   9  18 6043.86 617.482   5 
   4  -9 -18 4168.17 500.989   3 
   4  -9 -17 18155.3 1117.62   3 
   4  -9 -16 1491.01 513.724   3 
   4  -9 -15 244.523 483.466   3 
  -4  -9  14 1586.30 589.313   6 
   4  -9 -14 1870.06 622.463   3 
  -4  -9  13 3149.18 653.010   6 
   4  -9 -13 4747.12 788.032   3 
  -4  -9  13 4308.26 680.240   4 
  -4  -9  12 5725.06 793.585   6 
   4  -9 -12 6279.33 884.382   3 
  -4  -9  12 5695.37 722.313   4 
  -4  -9  11 3767.44 680.152   6 
   4  -9 -11 2657.57 1035.49   2 
   4  -9 -11 1970.32 595.166   3 
  -4  -9  10 1812.60 539.136   6 
   4  -9 -10 230.402 803.471   2 
   4  -9 -10 1128.38 536.865   3 
  -4  -9   9 60178.5 2194.52   6 
   4  -9  -9 61774.0 3837.94   2 
   4  -9  -9 59263.7 2235.54   3 
   4  -9  -8 18728.1 2059.32   2 
   4  -9  -8 21159.1 1335.30   3 
  -4  -9   8 19880.2 1286.96   6 
  -4  -9   7 715.493 384.574   6 
   4  -9  -7 636.244 409.321   3 
   4  -9  -7 622.053 642.441   2 
   4  -9  -6 9666.47 1432.29   2 
   4  -9  -5-283.136 483.530   2 
   4  -9  -4 113571. 4146.38   2 
   4  -9  -3 45613.3 2532.84   2 
   4  -9  -2 76713.0 3163.18   2 
   4  -9  -1-92.6206 353.321   2 
   4  -9   0-443.779 343.211   2 
  -4  -9   0 607.111 405.024   1 
  -4  -9  -1 10745.0 1291.30   1 
  -4  -9  -2 57165.2 3046.74   1 
  -4  -9  -3 1152.33 657.147   1 
  -4  -9  -4 182505. 5968.59   1 
  -4  -9  -5 935.831 695.580   1 
  -4  -9  -6 16737.6 1187.22   3 
  -4  -9  -6 16081.5 2028.26   1 
  -4  -9  -7 51880.8 3643.64   1 
   4  -9   7 44766.0 1927.27   4 
  -4  -9  -7 49064.8 2027.26   3 
  -4  -9  -8 46.1245 656.493   1 
   4  -9   8 918.885 445.349   4 
  -4  -9  -8 995.600 472.032   3 
  -4  -9  -9 644.266 527.867   3 
   4  -9   9 2.61310 420.582   4 
  -4  -9 -10 1142.63 441.660   3 
   4  -9  10 1498.62 571.424   4 
  -4  -9 -10 1876.56 952.929   1 
  -4  -9 -11 1810.82 627.537   3 
   4  -9  11 1864.64 574.987   4 
  -4  -9 -12 31538.0 1705.59   3 
   4  -9  12 32924.3 1892.67   4 
   4  -9  13 148.692 490.599   4 
  -4  -9 -13 257.551 471.060   3 
   4  -9  14 1428.36 584.549   4 
  -4  -9 -14 374.603 460.660   3 
   4  -9  15 990.952 556.457   4 
  -4  -9 -15 797.617 455.251   3 
   4  -9  16 4240.90 669.214   4 
  -4  -9 -16 5130.53 607.904   3 
   4  -9  17 1512.55 383.948   4 
  -4  -9 -17 1767.81 337.161   3 
  -4  10  18 241.500 258.613   5 
   4 -10 -18 306.470 258.680   3 
  -4  10  17 191.536 319.371   5 
   4 -10 -17 259.588 309.718   3 
   4 -10 -16 9629.70 886.700   3 
   4 -10 -15 822.022 476.332   3 
  -4 -10  14 18645.1 1231.51   6 
   4 -10 -14 21733.4 1462.77   3 
  -4 -10  13 11929.7 1058.43   6 
   4 -10 -13 12451.3 1165.29   3 
   4 -10 -12 3810.39 719.190   3 
  -4 -10  12 4402.98 728.733   6 
  -4 -10  11 3830.97 703.430   6 
   4 -10 -11 3521.57 695.325   3 
  -4 -10  10 462.961 415.648   6 
   4 -10 -10-265.012 594.607   2 
   4 -10 -10 425.754 482.424   3 
  -4 -10   9 34374.7 1705.24   6 
   4 -10  -9 31541.3 1716.16   3 
   4 -10  -9 34127.4 2909.51   2 
  -4 -10   8 21267.0 1374.96   6 
   4 -10  -8 19731.0 1345.79   3 
   4 -10  -8 21118.8 2243.02   2 
   4 -10  -7 32520.0 2640.11   2 
   4 -10  -7 34930.8 1697.35   3 
  -4 -10   7 32475.0 1657.38   6 
   4 -10  -6 2195.59 818.452   2 
  -4 -10   6 2282.36 542.800   6 
   4 -10  -6 1929.70 503.427   3 
  -4 -10   5 71356.7 2460.66   6 
   4 -10  -5 74716.5 2375.55   3 
   4 -10  -5 68365.9 3528.30   2 
  -4 -10   4 6878.51 827.066   6 
   4 -10  -4 6008.25 1068.74   2 
   4 -10  -3-712.644 504.038   2 
   4 -10  -2 6565.39 1058.26   2 
   4 -10  -1 844.877 500.315   2 
  -4 -10  -1 5475.29 989.616   1 
  -4 -10  -2 1086.79 585.998   1 
  -4 -10  -3 17915.4 1881.57   1 
   4 -10   3 20710.7 1372.60   3 
  -4 -10  -4 2976.50 1023.74   1 
  -4 -10  -5 39359.3 3043.51   1 
  -4 -10  -5 35414.3 1730.39   3 
  -4 -10  -6 17240.6 2157.69   1 
  -4 -10  -6 18765.8 1289.21   3 
  -4 -10  -7 13607.2 1119.83   3 
  -4 -10  -7 13180.3 1985.63   1 
  -4 -10  -8 17501.9 1278.78   3 
  -4 -10  -8 13564.6 1998.74   1 
   4 -10   8 15469.6 1187.93   4 
  -4 -10  -9 35688.7 1834.19   3 
   4 -10   9 36347.1 1848.65   4 
  -4 -10  -9 34039.8 3212.72   1 
  -4 -10 -10 12388.7 1137.33   3 
   4 -10  10 10870.3 1066.49   4 
   4 -10  11 153.696 438.441   4 
  -4 -10 -11 104.840 434.717   3 
   4 -10  12 216.083 448.399   4 
  -4 -10 -12 363.512 489.035   3 
  -4 -10 -13 42219.5 1858.94   3 
   4 -10  13 43812.2 2000.85   4 
   4 -10  14 6858.13 851.814   4 
  -4 -10 -14 6697.69 780.795   3 
   4 -10  15 1174.88 488.722   4 
  -4 -10 -15 563.244 342.171   3 
  -4 -10 -16 7470.06 639.800   3 
   4 -10  16 8512.07 750.457   4 
  -4 -10 -17 5994.73 460.145   3 
  -4  11  17 3555.19 432.522   5 
   4 -11 -17 3306.26 456.696   3 
  -4  11  16 30.2600 275.723   5 
   4 -11 -16 543.257 402.443   3 
   4 -11 -15 1531.27 495.891   3 
  -4 -11  14 7095.55 795.167   6 
   4 -11 -14 5847.89 818.512   3 
   4 -11 -13 22928.2 1495.99   3 
  -4 -11  13 24132.0 1368.59   6 
  -4 -11  12 1369.43 532.531   6 
   4 -11 -12 940.246 502.859   3 
  -4 -11  11 73921.4 2471.45   6 
   4 -11 -11 71051.3 2657.89   3 
   4 -11 -10 4723.36 817.589   3 
  -4 -11  10 2816.95 622.663   6 
   4 -11  -9 21812.1 1509.76   3 
   4 -11  -9 23004.5 2476.15   2 
  -4 -11   9 22348.1 1434.81   6 
  -4 -11   8 4049.63 703.421   6 
   4 -11  -8 2964.31 979.442   2 
   4 -11  -8 3454.81 642.834   3 
  -4 -11   7 2244.20 571.718   6 
   4 -11  -7 2635.47 889.753   2 
   4 -11  -7 1668.27 488.004   3 
   4 -11  -6 38825.8 2851.68   2 
  -4 -11   6 38929.4 1911.00   6 
   4 -11  -6 40243.2 1885.40   3 
   4 -11  -5 9772.20 968.686   3 
  -4 -11   5 9003.12 1007.82   6 
   4 -11  -5 8781.56 1417.53   2 
  -4 -11   4 1583.62 497.562   6 
   4 -11  -4 2132.71 772.018   2 
   4 -11  -4 1821.72 489.115   3 
  -4 -11   3 24985.7 1555.74   6 
   4 -11  -3 25700.8 1480.50   3 
  -4 -11   2 9790.31 997.397   6 
   4 -11  -2 9020.14 900.251   3 
  -4 -11   1 3131.41 618.554   6 
   4 -11  -1 3047.88 590.811   3 
   4 -11   0 526.105 418.534   3 
  -4 -11   0 362.176 447.255   6 
  -4 -11  -1 8434.50 913.753   6 
   4 -11   1 7414.95 869.475   3 
  -4 -11  -2 684.451 584.711   1 
   4 -11   2 568.566 461.820   3 
  -4 -11  -3 12845.5 1091.12   3 
   4 -11   3 13075.4 1193.72   3 
  -4 -11  -3 11265.4 1555.81   1 
  -4 -11  -4 1842.15 631.491   1 
  -4 -11  -4 4398.83 728.451   3 
  -4 -11  -5 5567.64 790.206   3 
  -4 -11  -5 4670.84 1167.79   1 
  -4 -11  -6 50293.0 2122.79   3 
  -4 -11  -6 48112.8 3583.20   1 
  -4 -11  -7 6048.43 839.579   3 
  -4 -11  -7 4635.34 1205.30   1 
  -4 -11  -8 4706.87 795.511   3 
  -4 -11  -8 6431.50 1503.46   1 
  -4 -11  -9 19982.6 1391.56   3 
   4 -11  10-16.5393 370.796   4 
  -4 -11 -10-475.421 527.044   3 
  -4 -11 -11 52202.4 2152.72   3 
   4 -11  11 52478.2 2134.69   4 
  -4 -11 -12 18135.7 1257.49   3 
   4 -11  12 18790.7 1302.74   4 
  -4 -11 -13 54655.0 2006.36   3 
   4 -11  13 56442.1 2088.91   4 
   4 -11  14 392.778 388.914   4 
  -4 -11 -14 1002.18 421.324   3 
   4 -11  15 2049.15 450.399   4 
  -4 -11 -15 2704.39 452.045   3 
  -4 -11 -16 1369.16 297.467   3 
   4 -12 -16 482.192 291.668   3 
   4 -12 -15 2034.65 471.730   3 
   4 -12 -14 12151.9 1037.97   3 
  -4 -12  14 14416.7 982.153   6 
  -4 -12  13 1466.37 463.153   6 
   4 -12 -13 2070.49 623.437   3 
   4 -12 -12 9456.93 1056.90   3 
  -4 -12  12 9983.72 915.414   6 
   4 -12 -11 2324.28 692.576   3 
  -4 -12  11 2896.74 643.633   6 
  -4 -12  10 583.701 480.913   6 
   4 -12 -10-91.0685 495.982   3 
  -4 -12   9 4625.17 723.955   6 
   4 -12  -9 4275.84 801.564   3 
  -4 -12   8 366.009 488.129   6 
   4 -12  -8 1214.10 591.500   3 
   4 -12  -8-632.938 580.258   2 
  -4 -12   7 2738.27 661.559   6 
   4 -12  -7 2275.71 590.637   3 
   4 -12  -7 3214.36 984.334   2 
  -4 -12   6 13759.5 1210.63   6 
   4 -12  -6 15369.3 1278.87   3 
   4 -12  -6 16141.1 1962.93   2 
   4 -12  -5 17563.7 1324.96   3 
  -4 -12   5 17396.0 1350.18   6 
   4 -12  -4 4413.19 751.487   3 
  -4 -12   4 4473.29 775.340   6 
   4 -12  -3 1587.74 485.191   3 
  -4 -12   3 856.910 405.324   6 
  -4 -12   2 8553.37 994.043   6 
   4 -12  -2 9551.30 1016.40   3 
  -4 -12   1 21847.9 1532.95   6 
   4 -12  -1 20519.7 1404.89   3 
  -4 -12   0 69301.6 2575.17   6 
   4 -12   0 61048.9 2414.72   3 
  -4 -12  -1 1491.02 551.739   6 
   4 -12   1 1351.20 555.663   3 
   4 -12   2 15261.0 1292.47   3 
  -4 -12  -2 16742.6 1243.14   3 
  -4 -12  -2 15704.9 1254.04   6 
   4 -12   3 1800.48 541.603   3 
  -4 -12  -3 2123.63 564.017   3 
  -4 -12  -4 26527.3 2609.63   1 
  -4 -12  -4 29621.4 1650.00   3 
  -4 -12  -5 8020.39 1458.61   1 
  -4 -12  -5 10011.4 1019.05   3 
  -4 -12  -6 49057.1 3718.56   1 
  -4 -12  -6 53707.3 2220.74   3 
  -4 -12  -7 2158.94 611.726   3 
  -4 -12  -8 496.713 447.468   3 
  -4 -12  -9 8928.23 993.497   3 
  -4 -12 -10 1350.02 532.815   3 
  -4 -12 -11 428.742 480.643   3 
  -4 -12 -12 7593.76 823.477   3 
  -4 -12 -13 1491.46 475.491   3 
  -4 -12 -14 55159.6 1691.32   3 
  -4 -12 -15 2883.52 401.043   3 
   4 -13 -16 284.650 226.459   3 
   4 -13 -15 20421.3 1103.95   3 
   4 -13 -14 38.3210 384.390   3 
  -4 -13  13 1398.33 420.062   6 
   4 -13 -13 967.664 498.295   3 
   4 -13 -12 17535.0 1316.09   3 
  -4 -13  12 15887.5 1052.14   6 
   4 -13 -11 2018.56 652.500   3 
  -4 -13  11 2027.25 562.728   6 
   4 -13 -10 23600.6 1558.62   3 
  -4 -13  10 21913.0 1352.35   6 
  -4 -13   9 6393.77 850.608   6 
   4 -13  -9 6799.67 977.211   3 
   4 -13  -8 27653.1 1721.85   3 
  -4 -13   8 27246.6 1601.15   6 
  -4 -13   7 25353.4 1598.21   6 
   4 -13  -7 25464.2 1673.74   3 
  -4 -13   6 127.247 465.820   6 
   4 -13  -6-36.4636 496.727   3 
  -4 -13   5 8462.03 1032.42   6 
   4 -13  -5 9688.72 1072.19   3 
  -4 -13   4 59776.2 2564.75   6 
   4 -13  -4 61885.4 2493.29   3 
  -4 -13   3 24438.2 1670.39   6 
   4 -13  -3 26235.2 1654.88   3 
  -4 -13   2 3888.81 807.159   6 
   4 -13  -2 3249.02 703.012   3 
  -4 -13   1 6827.48 942.277   6 
   4 -13  -1 7761.56 988.280   3 
  -4 -13   0 17132.1 1391.89   6 
   4 -13   0 16948.7 1401.42   3 
   4 -13   1 1218.12 586.313   3 
  -4 -13  -1 932.244 561.667   6 
  -4 -13  -2 341.722 554.377   6 
  -4 -13  -2 395.412 357.907   3 
   4 -13   2 626.424 545.018   3 
  -4 -13  -3 28836.8 1714.20   6 
  -4 -13  -3 30894.2 1711.63   3 
   4 -13   3 29506.4 1896.48   3 
  -4 -13  -4 51966.0 2174.76   3 
  -4 -13  -4 57722.4 2381.23   6 
  -4 -13  -5 1906.95 542.323   3 
  -4 -13  -6 573.677 473.051   3 
  -4 -13  -7 16971.0 1279.08   3 
  -4 -13  -8 20615.4 1376.90   3 
  -4 -13  -9 138.134 414.505   3 
  -4 -13 -10 37276.7 1731.46   3 
  -4 -13 -11 540.027 445.133   3 
  -4 -13 -12 32305.5 1433.46   3 
  -4 -13 -13 938.247 362.896   3 
  -4 -13 -14 3808.71 472.010   6 
  -4 -13 -14 4280.39 459.982   3 
  -4 -13 -15 7520.97 492.985   6 
   4 -14 -15 1814.07 351.745   3 
   4 -14 -14 59.9593 317.488   3 
   4 -14 -13 13560.4 1040.47   3 
  -4 -14  12 2677.97 475.881   6 
   4 -14 -12 3512.15 686.033   3 
   4 -14 -11 585.955 496.861   3 
  -4 -14  11 1183.07 438.065   6 
  -4 -14  10 25772.7 1403.81   6 
   4 -14 -10 25208.5 1604.62   3 
  -4 -14   9 2711.90 587.574   6 
   4 -14  -9 2233.39 695.701   3 
  -4 -14   8 11380.6 1047.38   6 
   4 -14  -8 12041.7 1207.12   3 
   4 -14  -7 16348.4 1366.58   3 
  -4 -14   7 18146.9 1338.46   6 
   4 -14  -6 40802.8 2092.92   3 
  -4 -14   6 39647.3 2020.97   6 
  -4 -14   5 8138.82 1021.84   6 
   4 -14  -5 8375.66 1029.23   3 
   4 -14  -4 12530.1 1240.54   3 
  -4 -14   4 11530.1 1223.93   6 
  -4 -14   3 1467.54 635.885   6 
   4 -14  -3 1817.85 689.959   3 
   4 -14  -2 7464.43 1001.11   3 
  -4 -14   2 8825.48 1123.64   6 
   4 -14  -1 4674.97 891.125   3 
  -4 -14   1 4753.97 898.998   6 
  -4 -14   0 518.779 544.532   6 
   4 -14   0 92.1645 530.945   3 
  -4 -14  -1 2268.71 598.221   3 
  -4 -14  -1 2077.92 625.218   6 
   4 -14   1 1644.73 715.115   3 
   4 -14   2 16662.9 1494.82   3 
  -4 -14  -2 16717.4 1270.34   3 
  -4 -14  -2 14262.2 1285.14   6 
  -4 -14  -3 7111.22 967.891   6 
  -4 -14  -3 8134.92 954.990   3 
  -4 -14  -4 378.356 503.346   6 
  -4 -14  -4 395.036 421.451   3 
  -4 -14  -5 13239.2 1227.08   6 
  -4 -14  -5 11982.1 1069.50   3 
  -4 -14  -6 7205.06 974.204   6 
  -4 -14  -6 5994.92 819.601   3 
  -4 -14  -7 247.450 389.785   3 
  -4 -14  -8 13571.4 1074.19   3 
  -4 -14  -9 223.884 382.614   3 
  -4 -14 -10 16889.3 1118.11   3 
  -4 -14 -11 251.805 335.433   3 
  -4 -14 -12-765.730 403.264   6 
  -4 -14 -12-78.8680 260.431   3 
  -4 -14 -13 5931.94 527.926   3 
  -4 -14 -13 7081.91 611.620   6 
  -4 -14 -14 773.804 236.338   6 
   4 -15 -14-115.134 241.438   3 
   4 -15 -13 991.470 384.936   3 
   4 -15 -12 7200.05 782.172   3 
  -4 -15  11 1813.65 433.744   6 
   4 -15 -11 1629.35 546.516   3 
  -4 -15  10 881.336 395.199   6 
   4 -15 -10 297.045 503.270   3 
  -4 -15   9 1464.53 448.507   6 
   4 -15  -9 2041.13 669.672   3 
   4 -15  -8 708.211 486.325   3 
  -4 -15   8 1550.78 473.170   6 
  -4 -15   7-72.4296 480.707   6 
   4 -15  -7 106.859 558.117   3 
  -4 -15   6 1507.91 555.540   6 
   4 -15  -6 1523.34 651.793   3 
   4 -15  -5 8994.10 1098.43   3 
  -4 -15   5 10411.0 1136.25   6 
  -4 -15   4 2838.53 733.397   6 
   4 -15  -4 4164.41 845.596   3 
   4 -15  -3 5235.57 954.283   3 
  -4 -15   3 4018.85 826.737   6 
  -4 -15   2 956.244 571.040   6 
   4 -15  -2 874.995 619.225   3 
   4 -15  -1 6082.73 949.150   3 
  -4 -15   1 6145.32 925.213   6 
  -4 -15   0 3225.08 795.192   6 
   4 -15   0 2306.62 711.827   3 
  -4 -15  -1 1170.96 551.521   6 
  -4 -15  -1 827.868 477.684   3 
  -4 -15  -2 491.736 496.107   6 
  -4 -15  -2-148.169 424.628   3 
  -4 -15  -3 7856.99 902.951   3 
  -4 -15  -3 9044.84 1036.54   6 
  -4 -15  -4 8313.90 910.173   3 
  -4 -15  -4 9078.14 1021.78   6 
  -4 -15  -5 3136.47 620.311   3 
  -4 -15  -5 2874.60 711.169   6 
  -4 -15  -6 2066.30 680.118   6 
  -4 -15  -6 1248.61 512.218   3 
  -4 -15  -7 4847.12 813.815   6 
  -4 -15  -7 4144.37 657.765   3 
  -4 -15  -8 2543.14 648.653   6 
  -4 -15  -8 1603.08 454.523   3 
  -4 -15  -9 353.717 427.523   6 
  -4 -15  -9 17.7880 375.024   3 
  -4 -15 -10 279.854 428.947   6 
  -4 -15 -10 245.780 350.813   3 
  -4 -15 -11 970.166 361.968   6 
  -4 -15 -11 649.185 277.755   3 
  -4 -15 -12 2308.04 396.198   6 
  -4 -15 -12 1954.75 322.670   3 
  -4 -15 -13 3579.34 371.040   6 
   4 -16 -13 16730.7 865.232   3 
   4 -16 -12 2887.32 476.811   3 
   4 -16 -11 231.370 377.075   3 
   4 -16 -10 3564.46 647.803   3 
   4 -16  -9 190.236 446.662   3 
  -4 -16   9 175.105 304.449   6 
   4 -16  -8 1459.45 601.022   3 
  -4 -16   8 1046.07 420.266   6 
  -4 -16   7 7639.43 844.854   6 
   4 -16  -7 7535.66 970.353   3 
   4 -16  -6 4586.85 874.897   3 
  -4 -16   6 2766.58 616.501   6 
  -4 -16   5 14376.8 1226.59   6 
   4 -16  -5 15208.0 1352.35   3 
  -4 -16   4 896.329 517.888   6 
   4 -16  -4 2304.82 702.648   3 
   4 -16  -3 819.550 586.997   3 
  -4 -16   3 815.255 568.606   6 
   4 -16  -2 39369.4 2134.00   3 
  -4 -16   2 42198.1 2142.14   6 
  -4 -16   1 2219.69 696.905   6 
   4 -16  -1 1761.93 729.091   3 
   4 -16   0 22790.8 1686.00   3 
  -4 -16   0 21069.9 1479.87   6 
   4 -16   1 359.287 633.889   3 
  -4 -16  -1 423.358 547.447   6 
  -4 -16  -2 49006.7 2143.18   6 
  -4 -16  -2 42780.8 1867.95   3 
  -4 -16  -3 4151.09 753.257   6 
  -4 -16  -3 4866.04 705.794   3 
  -4 -16  -4 17748.2 1311.39   6 
  -4 -16  -4 18040.5 1204.40   3 
  -4 -16  -5 9745.81 985.237   6 
  -4 -16  -5 8742.92 870.981   3 
  -4 -16  -6 1324.65 452.978   3 
  -4 -16  -6 1275.44 583.456   6 
  -4 -16  -7 10541.9 850.263   3 
  -4 -16  -7 10495.2 966.597   6 
  -4 -16  -8 208.891 302.057   3 
  -4 -16  -8 182.117 376.504   6 
  -4 -16  -9 1337.44 440.636   6 
  -4 -16  -9 1109.66 319.709   3 
  -4 -16 -10 1143.30 300.793   3 
  -4 -16 -10 946.557 373.346   6 
  -4 -16 -11 1374.30 344.396   6 
  -4 -16 -12-98.8657 189.874   6 
   4 -17 -11 8190.17 697.678   3 
   4 -17 -10 3955.43 555.103   3 
   4 -17  -9 7436.28 790.666   3 
   4 -17  -8 450.402 499.876   3 
   4 -17  -7 30666.0 1649.69   3 
  -4 -17   7 28269.2 1314.71   6 
  -4 -17   6 6954.30 776.655   6 
   4 -17  -6 7343.66 932.859   3 
  -4 -17   5 657.658 444.832   6 
   4 -17  -5 821.067 511.041   3 
   4 -17  -4 11627.5 1179.67   3 
  -4 -17   4 10167.5 990.713   6 
   4 -17  -3 4807.68 864.324   3 
  -4 -17   3 4508.27 754.827   6 
  -4 -17   2 88.3520 508.916   6 
   4 -17  -2 612.326 540.832   3 
  -4 -17   1 49.4057 464.383   6 
   4 -17  -1-5.81215 589.827   3 
   4 -17   0-96.7117 603.014   3 
  -4 -17   0 426.048 535.035   6 
  -4 -17  -1 7749.54 906.340   6 
  -4 -17  -2 10763.2 1043.19   6 
  -4 -17  -3 114.547 486.128   6 
  -4 -17  -4 14670.5 1109.63   6 
  -4 -17  -4 13691.0 967.342   3 
  -4 -17  -5 1747.20 524.973   6 
  -4 -17  -5 1843.92 400.185   3 
  -4 -17  -6-433.995 315.952   3 
  -4 -17  -6 776.076 406.808   6 
  -4 -17  -7 15217.3 873.513   3 
  -4 -17  -7 19768.4 1109.45   6 
  -4 -17  -8 8.19506 82.4003   3 
  -4 -17  -8 458.746 317.975   6 
  -4 -17  -9 7575.91 630.561   6 
  -4 -17 -10 930.372 265.187   6 
   4 -18 -10 6846.48 583.057   3 
   4 -18  -9 2661.47 468.975   3 
   4 -18  -8 14908.7 1019.42   3 
   4 -18  -7-217.868 385.952   3 
   4 -18  -6 1563.02 516.633   3 
  -4 -18   5 129.712 340.345   6 
   4 -18  -5 761.652 507.255   3 
   4 -18  -4 927.672 477.712   3 
  -4 -18   4 569.956 365.540   6 
  -4 -18   3 5505.13 706.986   6 
   4 -18  -3 4658.61 823.482   3 
   4 -18  -2 7307.22 931.678   3 
  -4 -18   2 7566.79 834.155   6 
  -4 -18   1 3060.87 585.040   6 
  -4 -18   0 7101.59 787.534   6 
  -4 -18  -1 1844.98 519.229   6 
  -4 -18  -2 1026.02 456.126   6 
  -4 -18  -3 563.908 390.888   6 
  -4 -18  -4 9875.11 813.272   6 
  -4 -18  -5 1363.47 415.603   6 
  -4 -18  -6 1441.30 371.624   6 
  -4 -18  -7 2322.59 395.064   6 
  -4 -18  -8 711.723 252.920   6 
   4 -19  -8 227.156 220.444   3 
   4 -19  -7 768.310 294.382   3 
   4 -19  -6 4136.11 575.370   3 
   4 -19  -5 548.904 356.198   3 
   4 -19  -4 71.0254 337.367   3 
  -4 -19   3 9519.05 683.929   6 
  -4 -19   2 4960.24 556.122   6 
  -4 -19   1 2235.40 427.706   6 
  -4 -19   0 3491.93 479.763   6 
  -4 -19  -1 349.048 310.500   6 
  -4 -19  -2 4086.23 504.660   6 
  -4 -19  -3 13464.8 806.593   6 
  -4 -19  -4 1906.93 348.166   6 
  -4 -19  -5 3595.12 413.705   6 
  -4 -19  -6 533.195 206.174   6 
  -5   0  21-2.22770 197.559   5 
  -5   0  20 13210.9 908.712   5 
  -5   0  19 168.245 383.154   5 
  -5   0  18 26028.4 1473.26   5 
  -5   0  17-428.642 522.470   5 
  -5   0  16 9531.40 1002.45   5 
  -5   0  15 53.3255 455.518   5 
  -5   0  14 25190.2 1478.42   5 
  -5   0  13 208.683 408.737   4 
   5   0 -12 2890.60 837.756   2 
  -5   0  12 2768.69 561.133   4 
  -5   0  11 1152.27 494.955   6 
   5   0 -11-311.907 451.683   2 
  -5   0  11 187.978 374.449   4 
   5   0 -10 73065.2 3287.87   2 
   5   0  -9-270.732 381.157   2 
   5   0  -8 167759. 4433.85   2 
   5   0  -7 8.96315 392.008   2 
   5   0  -6 4081.25 687.349   2 
   5   0  -5 74.2780 342.073   2 
  -5   0   4 51085.5 2089.62   1 
  -5   0   3 239.362 318.670   1 
  -5   0   2 418767. 6027.95   1 
  -5   0   1 53.7276 329.856   1 
  -5   0   0 38627.6 1956.36   1 
  -5   0  -1 415.069 464.987   1 
  -5   0  -2 272670. 5432.11   1 
  -5   0  -3-233.134 502.330   1 
  -5   0  -4 195771. 5000.84   1 
  -5   0  -5 30.6788 413.047   1 
  -5   0  -6 12505.7 1389.13   1 
  -5   0  -7 434.767 466.808   1 
  -5   0  -8 20221.0 1921.15   1 
  -5   0  -9 780.145 578.067   1 
  -5   0 -10 7177.22 1227.07   1 
   5   0  10 9440.19 981.162   4 
   5   0  11-381.715 498.978   4 
  -5   0 -11-2029.98 814.644   1 
   5   0  12 29332.1 1744.61   4 
   5   0  13 125.454 452.823   4 
   5   0  14 6231.64 926.120   4 
   5   0  15 819.574 562.564   4 
   5   0  16 2214.23 577.974   4 
   5   0  17 29.1966 337.310   4 
   5   0  18 5057.27 554.786   4 
  -5   1  21 904.064 285.693   5 
  -5  -1  20 3688.29 540.073   5 
  -5   1  20 3947.68 564.328   5 
  -5  -1  19 1589.60 490.748   5 
  -5   1  19 2414.24 562.591   5 
  -5  -1  18-189.156 486.083   5 
  -5   1  18 569.203 534.368   5 
  -5   1  17-124.382 497.338   5 
  -5  -1  17-67.4905 467.654   5 
  -5  -1  16 9102.00 978.909   5 
  -5   1  16 8533.98 983.126   5 
  -5  -1  15 414.188 466.162   5 
  -5  -1  14 4033.54 699.012   5 
  -5  -1  14 4211.41 783.121   4 
   5  -1 -13 3193.47 896.592   2 
  -5  -1  13 1652.74 517.277   5 
  -5  -1  13 2007.15 554.421   4 
  -5  -1  12 3145.82 699.712   6 
  -5  -1  12 1859.84 501.396   5 
   5  -1 -12 2257.87 823.754   2 
  -5   1  12 2415.81 538.953   4 
  -5  -1  12 2023.57 535.542   4 
   5  -1 -11 1604.77 737.403   2 
  -5  -1  11 1653.53 493.342   6 
  -5   1  11 413.392 328.117   4 
  -5  -1  11 1033.32 406.064   4 
   5  -1 -10 25149.8 2013.03   2 
   5   1 -10 23866.8 1816.35   2 
   5  -1  -9 92191.5 3608.73   2 
   5   1  -9 87721.9 3254.27   2 
   5  -1  -8 124788. 3976.58   2 
   5   1  -8 132046. 3796.61   2 
   5  -1  -7 43474.1 2276.13   2 
   5   1  -7 45831.5 2122.31   2 
   5   1  -6 45150.8 2008.74   2 
   5  -1  -6 45890.1 2185.52   2 
   5   1  -5 1560.84 475.598   2 
   5  -1  -5 1368.75 486.641   2 
  -5  -1   4 202353. 4001.80   1 
  -5  -1   3 30855.4 1610.70   1 
  -5   1   3 30340.9 1667.77   1 
  -5  -1   2 44973.9 1986.49   1 
  -5   1   2 45962.2 2036.71   1 
  -5   1   1 112725. 3224.45   1 
  -5  -1   1 116065. 3297.31   1 
  -5   1   0 10032.1 1063.74   1 
  -5  -1   0 10607.7 1084.05   1 
  -5  -1  -1 211360. 4705.92   1 
  -5   1  -1 217904. 4720.92   1 
  -5  -1  -2 127098. 3775.97   1 
  -5   1  -2 124569. 3675.91   1 
  -5  -1  -3 29314.4 1939.45   1 
  -5   1  -3 30316.2 1883.90   1 
  -5  -1  -4 765.670 519.293   1 
  -5   1  -4 2701.04 658.900   1 
  -5  -1  -5 7929.14 1151.70   1 
  -5   1  -5 6368.00 1021.90   1 
  -5  -1  -6 19813.3 1808.86   1 
  -5   1  -6 18787.3 1667.32   1 
  -5  -1  -7 2930.50 895.353   1 
  -5   1  -7 4863.59 950.053   1 
  -5  -1  -8 110141. 4487.80   1 
  -5   1  -8 111268. 4348.07   1 
   5  -1   9 5857.02 795.931   4 
  -5  -1  -9 5606.62 1229.00   1 
  -5   1  -9 5105.39 1037.40   1 
   5  -1  10-58.2954 354.706   4 
   5   1  10 637.552 395.420   4 
  -5  -1 -10 1108.49 645.482   1 
  -5   1 -10 156.440 428.251   1 
   5   1  11 4659.27 765.746   4 
   5  -1  11 4414.15 757.153   4 
  -5  -1 -11 4543.83 1115.57   1 
   5   1  12 449.045 461.301   4 
   5  -1  12 255.591 456.840   4 
   5   1  13 1063.81 578.095   4 
   5  -1  13 321.549 471.851   4 
   5   1  14 4611.15 809.348   4 
   5  -1  14 3964.07 816.676   4 
   5   1  15 908.255 522.900   4 
   5  -1  15 600.061 511.418   4 
   5   1  16 1812.54 539.203   4 
   5  -1  16 818.474 532.612   4 
   5   1  17 811.954 373.110   4 
   5  -1  17 221.953 401.085   4 
   5   1  18 9861.97 660.027   4 
   5  -1  18 11352.2 800.897   4 
  -5  -1 -19 13161.2 724.208   3 
  -5   2  21 1145.73 306.893   5 
  -5  -2  20 1552.74 379.054   5 
  -5   2  20 1754.06 458.594   5 
  -5  -2  19 7652.81 773.666   5 
  -5   2  19 8567.95 852.598   5 
  -5  -2  18 4306.50 697.915   5 
  -5   2  18 4228.41 734.328   5 
  -5   2  17 27975.9 1608.47   5 
  -5  -2  17 27950.7 1547.81   5 
  -5  -2  16-301.890 440.038   5 
  -5   2  16 131.104 549.380   5 
  -5  -2  15 3420.82 683.795   5 
  -5  -2  15 2845.47 760.262   4 
   5  -2 -14 14844.0 1944.57   2 
  -5  -2  14 14542.5 1137.48   5 
  -5  -2  14 15649.4 1258.67   4 
  -5  -2  13 51255.9 1986.46   5 
  -5  -2  13 49295.9 2063.48   6 
   5  -2 -13 50206.8 3404.79   2 
  -5  -2  13 52489.3 2154.47   4 
   5  -2 -12 27252.2 2399.21   2 
  -5  -2  12 30183.0 1481.77   5 
  -5  -2  12 30407.9 1594.68   4 
  -5  -2  12 27611.5 1447.59   6 
  -5  -2  11 82609.3 2310.20   5 
   5  -2 -11 76241.4 3773.78   2 
  -5  -2  11 78413.8 2341.83   6 
  -5  -2  11 79427.9 2400.10   4 
   5  -2 -10 137631. 4823.86   2 
   5   2  -9 217549. 4864.66   2 
   5  -2  -9 213379. 5681.49   2 
   5  -2  -8 56546.9 2818.09   2 
   5   2  -8 58258.5 2412.58   2 
   5  -2  -7 37861.5 2191.58   2 
   5   2  -7 41428.0 1942.14   2 
   5   2  -6 7935.84 810.920   2 
   5  -2  -6 7724.44 961.568   2 
  -5  -2   5 31713.9 1532.18   1 
   5   2  -5 33109.8 1587.36   2 
   5  -2  -5 32008.6 1842.44   2 
  -5  -2   4 58020.5 2111.22   1 
  -5   2   3 94242.6 2971.08   1 
  -5  -2   3 97758.9 2807.02   1 
  -5  -2   2 11363.5 1032.80   1 
  -5   2   2 11748.8 1107.43   1 
  -5  -2   1 780.842 427.485   1 
  -5   2   1 1296.87 520.301   1 
  -5  -2   0 13779.5 1231.69   1 
  -5   2   0 12547.8 1151.02   1 
  -5   2  -1 1829.84 547.712   1 
  -5  -2  -1 2560.84 685.149   1 
  -5  -2  -2 36519.1 2071.46   1 
  -5   2  -2 35533.0 1968.15   1 
  -5   2  -3 5970.82 898.068   1 
  -5  -2  -3 4908.86 865.379   1 
  -5  -2  -4 257809. 5903.18   1 
  -5   2  -4 267418. 5657.85   1 
  -5   2  -5 1025.23 526.857   1 
  -5  -2  -5 1319.03 623.666   1 
  -5   2  -6 1165.02 603.265   1 
  -5  -2  -6 761.357 576.598   1 
  -5   2  -7 8217.46 1113.46   1 
  -5  -2  -7 9535.29 1373.56   1 
  -5  -2  -8 35293.5 2646.07   1 
  -5   2  -8 36660.8 2446.84   1 
  -5  -2  -9 15823.9 1836.25   1 
  -5   2  -9 16205.0 1701.45   1 
   5  -2   9 16764.1 1277.20   4 
  -5  -2 -10 14864.1 1916.06   1 
   5   2  10 12150.5 1059.53   4 
   5  -2  10 13152.7 1198.28   4 
   5   2  11 1820.83 534.284   4 
   5  -2  11 2021.66 622.168   4 
  -5  -2 -11 818.128 707.172   1 
   5   2  12 4975.47 722.189   4 
   5  -2  12 5003.79 879.509   4 
  -5  -2 -12 6002.92 1358.74   1 
   5   2  13 11905.8 1112.85   4 
   5  -2  13 12165.2 1277.77   4 
   5   2  14 870.554 476.119   4 
   5  -2  14 1944.65 634.377   4 
   5   2  15 2013.94 574.072   4 
   5  -2  15 2869.94 741.365   4 
   5   2  16 1473.53 436.597   4 
   5  -2  16 1664.77 616.372   4 
   5  -2  17 21596.9 1284.66   4 
   5  -2  18 208.353 289.833   4 
   5  -2  19 1086.93 260.101   4 
  -5  -2 -19 1114.96 275.482   3 
  -5   3  21 3174.28 416.450   5 
  -5   3  20 3245.05 510.116   5 
  -5  -3  19 8176.95 773.635   5 
  -5   3  19 8760.64 862.691   5 
  -5  -3  18 393.925 450.798   5 
  -5   3  18 1364.05 600.653   5 
  -5  -3  17 4765.32 734.475   5 
  -5   3  17 4910.84 816.179   5 
  -5  -3  16 482.087 432.965   5 
  -5  -3  15 126970. 3256.76   5 
  -5  -3  15 126287. 3500.66   4 
  -5  -3  14 13950.1 1130.38   5 
  -5  -3  14 12718.4 1176.25   4 
   5  -3 -14 10205.9 1675.99   2 
  -5  -3  13 61554.3 2257.40   6 
   5  -3 -13 64510.3 3979.21   2 
  -5  -3  13 65882.2 2421.26   4 
  -5  -3  13 69846.9 2307.65   5 
  -5  -3  12 9900.34 888.655   5 
  -5  -3  12 8094.33 879.727   6 
  -5  -3  12 9103.51 921.056   4 
   5  -3 -12 6609.51 1266.78   2 
  -5  -3  11 55632.8 2010.49   6 
   5  -3 -11 52874.8 3241.17   2 
  -5  -3  11 57510.1 1951.46   5 
  -5  -3  11 54895.0 2021.35   4 
   5  -3 -10 2039.83 815.767   2 
   5  -3  -9 345.492 488.672   2 
   5   3  -8 43111.0 1934.00   2 
   5  -3  -8 38931.2 2441.19   2 
   5   3  -7 30651.7 1553.82   2 
   5  -3  -7 30652.6 2072.70   2 
   5   3  -6 23656.2 1305.63   2 
   5  -3  -6 23104.5 1715.91   2 
  -5  -3   5 21300.1 1208.75   1 
   5   3  -5 23244.5 1273.65   2 
   5  -3  -5 22032.2 1588.55   2 
   5  -3  -4 8402.91 999.285   2 
  -5  -3   4 9502.55 870.018   1 
  -5  -3   3 34917.4 1689.00   1 
  -5   3   2 231259. 4765.76   1 
  -5  -3   2 222321. 4409.57   1 
  -5  -3   1 8431.28 959.253   1 
  -5   3   1 7427.09 943.426   1 
  -5  -3   0 118424. 3539.98   1 
  -5   3   0 116952. 3444.77   1 
  -5  -3  -1 88521.7 3152.14   1 
  -5   3  -1 93522.7 3116.88   1 
  -5  -3  -2 66385.0 2839.66   1 
  -5   3  -2 69715.0 2746.44   1 
  -5  -3  -3 31828.9 2084.83   1 
  -5   3  -3 31616.3 1910.06   1 
  -5  -3  -4 7944.91 1161.49   1 
  -5   3  -4 11167.1 1222.54   1 
  -5  -3  -5 25301.9 2046.87   1 
  -5   3  -5 26918.7 1880.75   1 
  -5  -3  -6 8043.66 1252.76   1 
  -5   3  -6 6367.42 1020.45   1 
  -5  -3  -7 86714.5 4028.37   1 
  -5   3  -7 85936.2 3551.14   1 
  -5  -3  -8 15653.4 1886.18   1 
  -5   3  -8 15881.4 1596.80   1 
  -5  -3  -9 9486.76 1502.99   1 
   5  -3   9 11289.6 1102.99   4 
  -5  -3 -10 240.767 653.165   1 
   5  -3  10-68.9190 463.289   4 
   5  -3  11 4339.45 821.940   4 
  -5  -3 -11 5629.70 1278.57   1 
   5  -3  12 334.752 493.491   4 
  -5  -3 -12 423.287 625.829   1 
   5  -3  13 3447.47 786.755   4 
   5  -3  14 4649.96 919.283   4 
   5  -3  15 37032.9 1990.34   4 
   5  -3  16 5095.76 813.503   4 
   5  -3  17 5279.13 738.621   4 
  -5  -3 -18 6757.19 632.002   3 
   5  -3  18 6718.87 663.496   4 
   5  -3  19 2124.57 322.648   4 
  -5  -3 -19 3037.94 356.788   3 
  -5   4  21-64.5472 187.264   5 
  -5   4  20 1450.00 407.139   5 
  -5   4  19-58.9756 423.274   5 
  -5  -4  18 20385.5 1218.58   5 
  -5   4  18 18374.4 1269.62   5 
  -5   4  17 17498.0 1303.54   5 
  -5  -4  17 17700.0 1222.25   5 
  -5  -4  16 10889.9 978.979   5 
   5  -4 -15 1769.58 480.145   3 
  -5  -4  15 1323.51 466.610   5 
  -5  -4  15 994.855 580.703   4 
   5  -4 -14 407.829 370.878   3 
  -5  -4  14-103.056 369.029   5 
  -5  -4  14 844.409 601.934   4 
  -5  -4  13 250.976 516.926   6 
  -5  -4  13 102.864 355.043   5 
   5  -4 -13 360.872 644.414   2 
  -5  -4  13 110.496 426.759   4 
  -5  -4  12 9661.10 921.364   6 
  -5  -4  12 10761.4 918.026   5 
  -5  -4  12 9535.37 936.170   4 
   5  -4 -12 9235.69 1640.85   2 
  -5  -4  11 9566.43 889.535   6 
  -5  -4  11 9361.40 811.796   5 
   5  -4 -11 8276.56 1430.65   2 
  -5  -4  11 9431.54 904.814   4 
   5  -4 -10 42784.0 2903.83   2 
   5  -4  -9 43839.2 2785.49   2 
   5  -4  -8 21806.4 1874.55   2 
   5  -4  -7 1177.06 621.279   2 
   5   4  -6 25611.1 1256.32   2 
   5  -4  -6 24203.3 1839.96   2 
  -5  -4   5 16040.5 1005.68   1 
   5   4  -5 17145.4 1033.27   2 
   5  -4  -5 16901.6 1475.34   2 
   5  -4  -4 18389.6 1464.61   2 
  -5  -4   4 19304.1 1185.39   1 
  -5  -4   3 35041.3 1698.12   1 
  -5  -4   2 7171.91 841.627   1 
  -5   4   1 15321.9 1311.14   1 
  -5  -4   1 13226.3 1186.58   1 
  -5   4   0 5601.96 800.198   1 
  -5  -4   0 5285.87 803.558   1 
  -5   4  -1 73380.0 2804.76   1 
  -5  -4  -1 69483.3 2850.13   1 
  -5  -4  -2 47369.9 2476.71   1 
  -5   4  -2 50024.8 2362.21   1 
  -5  -4  -3 49276.0 2619.97   1 
  -5   4  -3 60546.7 2646.17   1 
  -5  -4  -4 3895.31 921.354   1 
  -5   4  -4 4855.98 839.480   1 
  -5  -4  -5 17587.1 1768.62   1 
  -5   4  -5 17938.3 1549.13   1 
  -5  -4  -6 761.935 564.393   1 
  -5   4  -6 623.903 420.866   1 
  -5  -4  -7 4845.90 1158.24   1 
  -5   4  -7 2517.59 674.490   1 
  -5  -4  -8 19752.2 2099.82   1 
  -5  -4  -9 24370.8 2446.71   1 
   5  -4   9 19974.3 1451.86   4 
  -5  -4 -10 65250.4 4063.11   1 
   5  -4  10 69867.4 2734.17   4 
   5  -4  11 3688.12 812.136   4 
  -5  -4 -11 1429.29 797.216   1 
  -5  -4 -12 11225.7 1894.40   1 
   5  -4  12 11342.3 1264.53   4 
   5  -4  13 12102.9 1315.61   4 
   5  -4  14 1968.13 773.752   4 
   5  -4  15 13318.6 1273.49   4 
   5  -4  16 12594.9 1131.08   4 
   5  -4  17 1038.20 450.394   4 
  -5  -4 -17 449.150 348.282   3 
  -5  -4 -18 22833.5 1034.72   3 
   5  -4  18 22003.0 1110.75   4 
  -5   5  20 531.119 325.877   5 
  -5   5  19 280.096 377.287   5 
  -5   5  18 7031.43 809.471   5 
  -5  -5  17 2100.19 513.548   5 
  -5   5  17 2238.80 669.316   5 
   5  -5 -17 1942.31 486.984   3 
  -5  -5  16 31760.9 1576.24   5 
   5  -5 -16 28889.4 1518.86   3 
   5  -5 -15 380.280 403.211   3 
  -5  -5  15 129.528 398.829   5 
   5  -5 -14 6451.40 807.335   3 
  -5  -5  14 8490.02 923.479   5 
  -5  -5  14 8445.49 1036.84   6 
  -5  -5  14 6763.78 919.855   4 
  -5  -5  13 13937.1 1147.63   6 
  -5  -5  13 15657.5 1131.22   5 
   5  -5 -13 14868.6 1117.96   3 
   5  -5 -13 14983.8 2071.42   2 
  -5  -5  13 15340.3 1205.65   4 
   5  -5 -12 9201.85 866.584   3 
  -5  -5  12 9642.53 952.193   6 
  -5  -5  12 9316.75 871.111   5 
  -5  -5  12 10124.5 957.598   4 
   5  -5 -12 10035.4 1662.35   2 
  -5  -5  11 3619.18 637.967   6 
  -5  -5  11 2909.50 493.900   5 
   5  -5 -11 3582.26 1074.55   2 
  -5  -5  11 2934.64 553.842   4 
   5  -5 -10 747.579 715.868   2 
  -5  -5  10 458.723 373.512   6 
  -5  -5  10 145.926 279.457   4 
   5  -5  -9 842.910 587.822   2 
   5  -5  -8 45797.6 2832.37   2 
   5  -5  -7 7214.29 1186.49   2 
   5  -5  -6 19887.4 1721.38   2 
   5  -5  -5 16574.5 1513.19   2 
   5  -5  -4 14826.2 1412.67   2 
  -5  -5   4 16046.3 1046.64   1 
  -5  -5   3 2279.35 511.680   1 
   5  -5  -3 694.534 503.600   2 
  -5  -5   2 78855.8 2721.54   1 
  -5  -5   1 90927.6 3131.22   1 
  -5   5   0 14188.0 1301.11   1 
  -5  -5   0 15022.3 1322.38   1 
  -5  -5  -1 15568.1 1418.14   1 
  -5   5  -1 13035.4 1218.89   1 
  -5   5  -2 1349.57 524.338   1 
  -5  -5  -2 837.362 520.246   1 
  -5  -5  -3 2272.03 762.426   1 
  -5   5  -3 3446.96 741.321   1 
  -5  -5  -4 4950.56 1044.81   1 
  -5   5  -4 9206.37 1085.46   1 
  -5  -5  -5 95489.5 4127.76   1 
  -5   5  -5 101346. 3563.34   1 
  -5  -5  -6 5156.43 1164.34   1 
  -5   5  -6 2114.15 633.937   1 
  -5  -5  -7 27755.4 2481.13   1 
  -5  -5  -8 5846.61 1322.34   1 
   5  -5   8 6401.47 854.083   4 
  -5  -5  -9 8790.87 1582.46   1 
   5  -5   9 9694.93 1084.62   4 
  -5  -5 -10 11999.4 1876.94   1 
   5  -5  10 13089.4 1271.10   4 
   5  -5  11 4379.87 923.170   4 
  -5  -5 -11 5447.83 1340.56   1 
   5  -5  12 5712.06 993.016   4 
   5  -5  13 45690.8 2373.06   4 
   5  -5  14 7819.10 1110.52   4 
   5  -5  15 22802.2 1639.35   4 
   5  -5  16 6836.10 876.303   4 
  -5  -5 -16 7171.66 778.983   3 
  -5  -5 -17 12036.9 864.500   3 
   5  -5  17 12716.1 1026.83   4 
  -5  -5 -18 5637.30 523.427   3 
   5  -5  18 6873.03 647.016   4 
  -5   6  20 352.383 237.650   5 
  -5   6  19 12770.9 909.188   5 
  -5   6  18 807.774 454.199   5 
  -5   6  17 4162.30 755.291   5 
   5  -6 -17 5334.72 678.422   3 
   5  -6 -16 8727.90 874.523   3 
   5  -6 -15 3052.06 610.606   3 
  -5  -6  14 6483.48 907.878   6 
  -5  -6  14 5546.88 732.720   5 
  -5  -6  14 5760.38 841.347   4 
   5  -6 -14 5762.74 799.351   3 
  -5  -6  13 376.914 377.850   5 
  -5  -6  13-505.545 559.509   6 
   5  -6 -13 1350.87 816.204   2 
  -5  -6  13 165.201 413.629   4 
   5  -6 -13 620.173 393.751   3 
   5  -6 -12-36.9032 696.126   2 
  -5  -6  12 1880.22 603.135   6 
  -5  -6  12 56.2421 365.147   5 
  -5  -6  12 153.231 416.914   4 
   5  -6 -12 772.122 435.164   3 
  -5  -6  11 1031.00 486.071   6 
  -5  -6  11 1082.87 381.876   5 
   5  -6 -11 410.414 682.906   2 
  -5  -6  11 1157.01 459.813   4 
   5  -6 -11 1431.32 437.597   3 
  -5  -6  10 12599.4 1022.83   6 
   5  -6 -10 12403.1 1771.64   2 
  -5  -6  10 11862.2 937.505   4 
  -5  -6  10 13719.9 974.450   5 
  -5  -6   9 2160.48 464.886   6 
   5  -6  -9 2599.58 864.929   2 
   5  -6  -8 1559.51 685.868   2 
   5  -6  -7 118932. 4502.32   2 
   5  -6  -6 32382.7 2263.82   2 
   5  -6  -5 25227.9 1927.40   2 
   5  -6  -4 46193.4 2454.44   2 
   5  -6  -3 25244.0 1787.33   2 
  -5  -6   3 24578.1 1493.29   1 
   5  -6  -2 58171.3 2616.32   2 
  -5  -6   2 64491.0 2517.48   1 
  -5  -6   1 11499.1 1164.13   1 
  -5  -6   0 6462.11 935.325   1 
  -5  -6  -1 43530.9 2420.32   1 
  -5  -6  -2-226.642 470.391   1 
  -5   6  -2-57.4178 339.750   1 
  -5   6  -3 269012. 5567.19   1 
  -5  -6  -3 277903. 6638.57   1 
  -5  -6  -4 52895.6 3082.69   1 
  -5   6  -4 58658.5 2634.82   1 
  -5  -6  -5 100076. 4354.85   1 
  -5   6  -5 102228. 3528.43   1 
  -5  -6  -6 88660.9 4304.31   1 
  -5  -6  -7 11914.4 1744.73   1 
   5  -6   8 1678.02 552.009   4 
  -5  -6  -8 2791.56 990.054   1 
  -5  -6  -9 45699.9 3508.17   1 
   5  -6   9 48107.4 2274.21   4 
   5  -6  10 1801.87 679.521   4 
  -5  -6 -10 1201.86 745.202   1 
  -5  -6 -11 39318.6 3423.80   1 
   5  -6  11 40839.5 2241.88   4 
   5  -6  12 11694.9 1297.45   4 
   5  -6  13 17546.6 1538.91   4 
  -5  -6 -14 1737.11 592.948   3 
   5  -6  14 1464.82 710.898   4 
  -5  -6 -15-6.17781 442.833   3 
   5  -6  15 582.887 605.928   4 
  -5  -6 -16 1759.09 493.843   3 
   5  -6  16 1662.79 553.658   4 
   5  -6  17 4272.60 615.396   4 
  -5  -6 -17 3950.37 525.138   3 
  -5  -6 -18 7134.30 531.409   3 
   5  -6  18 8060.25 656.573   4 
  -5   7  20-157.552 219.187   5 
  -5   7  19 1492.27 417.316   5 
  -5   7  18 1881.03 484.874   5 
  -5   7  17 124.493 465.701   5 
   5  -7 -17 505.252 384.981   3 
   5  -7 -16 6798.58 776.402   3 
   5  -7 -15 6654.74 817.592   3 
  -5  -7  15 7368.08 1033.37   6 
  -5  -7  14 14311.2 1211.09   6 
   5  -7 -14 15266.9 1175.89   3 
  -5  -7  13 4478.77 767.389   6 
   5  -7 -13 4307.83 693.326   3 
  -5  -7  13 4777.75 733.494   4 
  -5  -7  12 1269.07 546.462   6 
   5  -7 -12-139.466 690.022   2 
   5  -7 -12 57.3322 388.076   3 
  -5  -7  12-154.128 446.663   4 
  -5  -7  11 2076.26 536.657   6 
   5  -7 -11 1164.84 763.716   2 
   5  -7 -11 2350.33 526.913   3 
  -5  -7  11 1264.18 397.127   4 
  -5  -7  10 4856.13 703.065   6 
   5  -7 -10 7196.32 1407.36   2 
  -5  -7  10 6463.46 697.562   4 
   5  -7 -10 6216.54 714.252   3 
   5  -7  -9 47063.0 1810.58   3 
  -5  -7   9 48199.1 1955.27   6 
  -5  -7   8 1289.74 445.468   6 
   5  -7  -8 2161.81 834.178   2 
   5  -7  -7 74550.4 3713.89   2 
   5  -7  -6 42374.4 2718.55   2 
   5  -7  -5 14032.9 1528.52   2 
   5  -7  -4 4792.67 919.978   2 
   5  -7  -3 192101. 5037.39   2 
   5  -7  -2 104478. 3651.28   2 
  -5  -7   2 105835. 3292.78   1 
   5  -7  -1 204446. 4974.07   2 
  -5  -7   1 196771. 4815.68   1 
  -5  -7   0 158.902 442.225   1 
  -5  -7  -1 328260. 6799.41   1 
  -5  -7  -2 8917.89 1268.52   1 
  -5  -7  -3 22561.2 2016.34   1 
  -5  -7  -4 771.448 707.230   1 
  -5  -7  -5 10753.0 1538.27   1 
  -5  -7  -6 31.2276 551.732   1 
  -5  -7  -7 46872.0 3427.48   1 
  -5  -7  -7 47903.6 1843.03   3 
   5  -7   7 49812.0 2200.92   4 
  -5  -7  -8 5910.10 743.581   3 
   5  -7   8 6748.15 915.639   4 
  -5  -7  -8 4843.67 1279.75   1 
  -5  -7  -9 5635.33 744.445   3 
   5  -7   9 4751.07 833.350   4 
  -5  -7  -9 3828.18 1197.85   1 
  -5  -7 -10 199.600 443.278   3 
   5  -7  10 900.102 577.147   4 
  -5  -7 -10 706.109 976.212   1 
  -5  -7 -11 328.016 467.309   3 
   5  -7  11-242.283 633.163   4 
  -5  -7 -12 1165.09 517.697   3 
   5  -7  12 86.9326 582.091   4 
  -5  -7 -13 1127.63 516.501   3 
   5  -7  13 1489.12 689.125   4 
  -5  -7 -14 15977.9 1187.11   3 
   5  -7  14 15486.5 1396.28   4 
   5  -7  15 5486.98 853.464   4 
  -5  -7 -15 7099.23 801.687   3 
   5  -7  16 725.791 478.550   4 
  -5  -7 -16 782.971 367.561   3 
   5  -7  17 423.770 336.422   4 
  -5  -7 -17 163.000 246.731   3 
   5  -7  18 279.968 213.886   4 
  -5   8  19 584.172 312.174   5 
  -5   8  18 2170.70 471.976   5 
  -5   8  17 4969.25 691.089   5 
   5  -8 -17 4350.28 581.411   3 
   5  -8 -16 744.263 387.081   3 
  -5  -8  15 2341.49 715.736   6 
   5  -8 -15-183.483 447.071   3 
   5  -8 -14 695.869 458.934   3 
  -5  -8  14 1210.90 599.837   6 
  -5  -8  13 214.081 530.909   6 
   5  -8 -13 620.914 448.624   3 
   5  -8 -12 25856.4 2746.08   2 
   5  -8 -12 27877.9 1578.95   3 
  -5  -8  12 30719.2 1678.81   6 
  -5  -8  11 16833.6 1248.37   6 
   5  -8 -11 18171.3 2274.93   2 
   5  -8 -11 17613.5 1236.58   3 
  -5  -8  10 1820.83 579.005   6 
   5  -8 -10 1193.83 493.988   3 
   5  -8 -10 788.162 592.936   2 
  -5  -8   9 7055.58 831.123   6 
   5  -8  -9 6672.18 758.293   3 
   5  -8  -9 6788.56 1418.12   2 
   5  -8  -8 16393.0 1932.81   2 
  -5  -8   8 17688.9 1236.61   6 
   5  -8  -8 17116.4 1116.46   3 
  -5  -8   7 23086.4 1357.25   6 
   5  -8  -7 27794.9 2369.55   2 
   5  -8  -6 30781.1 2389.10   2 
   5  -8  -5 3739.57 926.402   2 
   5  -8  -4 185603. 5404.38   2 
   5  -8  -3 11895.7 1390.95   2 
   5  -8  -2 19345.3 1614.32   2 
   5  -8  -1 23856.8 1794.49   2 
  -5  -8   1 24163.2 1737.80   1 
  -5  -8   0 1576.13 581.771   1 
   5  -8   0 1986.93 570.855   2 
   5  -8   1 18291.8 1511.47   2 
  -5  -8  -1 19611.1 1714.12   1 
  -5  -8  -2 30635.6 2272.66   1 
  -5  -8  -3 23809.0 2099.02   1 
  -5  -8  -4 28415.5 2413.69   1 
  -5  -8  -5 228.322 665.127   1 
   5  -8   6 63503.1 2396.90   4 
  -5  -8  -6 61143.0 3811.10   1 
  -5  -8  -7-18.8692 294.986   3 
   5  -8   7 26.5387 430.926   4 
  -5  -8  -7 663.133 831.659   1 
  -5  -8  -8 635.067 334.935   3 
   5  -8   8 1184.47 534.048   4 
  -5  -8  -8 771.262 775.911   1 
  -5  -8  -9 14481.2 2133.41   1 
  -5  -8  -9 15301.3 1153.93   3 
   5  -8   9 16484.4 1402.71   4 
  -5  -8 -10 2480.53 599.166   3 
   5  -8  10 3038.29 769.480   4 
  -5  -8 -11 1432.64 545.381   3 
   5  -8  11 1462.45 657.949   4 
  -5  -8 -12 350.830 473.561   3 
   5  -8  12 1128.42 683.176   4 
  -5  -8 -13 1657.27 564.813   3 
   5  -8  13 380.584 586.859   4 
   5  -8  14 1319.66 655.194   4 
  -5  -8 -14 1027.38 455.196   3 
   5  -8  15 12953.6 1153.65   4 
  -5  -8 -15 13721.0 973.180   3 
   5  -8  16-236.805 410.479   4 
  -5  -8 -16 52.9360 294.489   3 
  -5  -8 -17 18726.3 848.027   3 
   5  -8  17 18310.2 992.752   4 
  -5   9  19 587.600 208.623   5 
  -5   9  18 324.336 302.699   5 
  -5   9  17 809.286 391.170   5 
   5  -9 -17 553.773 331.275   3 
   5  -9 -16 4931.17 669.342   3 
  -5   9  16 4529.35 659.803   5 
  -5  -9  15 3653.06 746.876   6 
   5  -9 -15 1158.43 487.641   3 
  -5  -9  14 6246.13 853.415   6 
   5  -9 -14 6475.67 826.410   3 
  -5  -9  13 1637.51 587.618   6 
   5  -9 -13 1799.19 552.674   3 
  -5  -9  12 439.823 537.350   6 
   5  -9 -12 573.572 476.775   3 
   5  -9 -11 26812.3 2800.46   2 
  -5  -9  11 27504.1 1594.23   6 
   5  -9 -11 27466.5 1579.26   3 
  -5  -9  10 4265.80 721.413   6 
   5  -9 -10 3820.61 1139.93   2 
   5  -9 -10 4031.15 670.007   3 
  -5  -9   9 7195.36 885.025   6 
   5  -9  -9 7482.21 1448.59   2 
   5  -9  -9 7823.40 835.624   3 
  -5  -9   8 5928.93 811.547   6 
   5  -9  -8 3756.15 1034.03   2 
   5  -9  -8 5534.93 672.952   3 
  -5  -9   7-11.8677 385.023   6 
   5  -9  -7 931.634 453.106   3 
   5  -9  -7 560.758 570.766   2 
  -5  -9   6 1406.91 439.179   6 
   5  -9  -6 2015.57 762.939   2 
   5  -9  -6 1620.50 398.067   3 
  -5  -9   5 42864.8 1888.03   6 
   5  -9  -5 45510.6 2878.52   2 
   5  -9  -4 20840.1 1920.88   2 
   5  -9  -3 11372.9 1389.11   2 
   5  -9  -2 115062. 4161.37   2 
   5  -9  -1 2901.35 702.956   2 
   5  -9   0 72764.1 3113.73   2 
  -5  -9   0 70626.2 3213.34   1 
   5  -9   1 3215.29 687.262   2 
  -5  -9  -1 3810.09 789.005   1 
  -5  -9  -2 44290.7 2837.71   1 
  -5  -9  -3 1681.08 794.689   1 
  -5  -9  -4 21085.5 2190.70   1 
  -5  -9  -5 39460.8 3078.91   1 
  -5  -9  -6 16158.4 2120.82   1 
  -5  -9  -6 15396.8 1092.31   3 
   5  -9   6 15529.0 1217.74   4 
  -5  -9  -7 633.995 707.449   1 
   5  -9   7-88.6191 454.522   4 
  -5  -9  -7 347.175 381.196   3 
  -5  -9  -8 61962.2 4252.10   1 
  -5  -9  -8 63626.3 2273.75   3 
   5  -9   8 64284.7 2524.70   4 
  -5  -9  -9 10060.8 1818.86   1 
  -5  -9  -9 9866.87 962.710   3 
   5  -9   9 10115.1 1106.54   4 
   5  -9  10 798.361 577.948   4 
  -5  -9 -10 1171.27 519.784   3 
  -5  -9 -11 34610.5 1733.70   3 
   5  -9  11 36262.3 2042.23   4 
   5  -9  12 4659.60 899.393   4 
  -5  -9 -12 4131.25 681.656   3 
   5  -9  13 247.534 507.751   4 
  -5  -9 -13 1029.90 502.527   3 
   5  -9  14 3542.34 732.486   4 
  -5  -9 -14 4047.57 629.114   3 
   5  -9  15 7350.95 834.287   4 
  -5  -9 -15 8596.91 758.947   3 
  -5  -9 -16 17926.9 900.637   3 
   5  -9  16 15982.9 1010.97   4 
   5  -9  17 1955.72 316.534   4 
  -5  10  18 4172.51 418.657   5 
  -5  10  17-5.37755 280.638   5 
   5 -10 -17 650.453 291.748   3 
  -5  10  16 5726.92 646.309   5 
   5 -10 -16 4942.88 622.054   3 
  -5 -10  15 2941.53 748.558   6 
   5 -10 -15 333.829 378.728   3 
  -5 -10  14 1332.23 569.821   6 
   5 -10 -14 261.834 411.649   3 
  -5 -10  13 8519.21 934.766   6 
   5 -10 -13 10624.4 1009.68   3 
  -5 -10  12 5861.31 807.469   6 
   5 -10 -12 4652.75 772.060   3 
   5 -10 -11 61010.3 2365.92   3 
  -5 -10  11 64164.1 2424.73   6 
   5 -10 -10 566.786 653.035   2 
   5 -10 -10 339.499 438.296   3 
  -5 -10  10-74.3713 463.064   6 
  -5 -10   9 15584.0 1272.17   6 
   5 -10  -9 14734.6 1181.12   3 
   5 -10  -9 14425.3 2022.20   2 
  -5 -10   8 829.486 514.797   6 
   5 -10  -8-324.094 634.149   2 
   5 -10  -8-106.346 381.814   3 
  -5 -10   7 10184.4 1007.05   6 
   5 -10  -7 10297.9 972.558   3 
   5 -10  -7 11032.2 1672.34   2 
   5 -10  -6 13136.8 1687.91   2 
   5 -10  -6 12307.7 1010.66   3 
  -5 -10   6 14543.2 1203.63   6 
  -5 -10   5 12299.6 1108.95   6 
   5 -10  -5 12231.3 1001.31   3 
   5 -10  -5 12718.7 1607.78   2 
   5 -10  -4 13407.1 1010.86   3 
  -5 -10   4 13816.3 1154.56   6 
   5 -10  -4 13984.1 1621.33   2 
  -5 -10   3 91482.2 2840.82   6 
   5 -10  -3 88107.1 2542.08   3 
   5 -10  -3 97770.6 4086.00   2 
   5 -10  -2 1109.61 414.160   3 
  -5 -10   2 1082.09 501.800   6 
   5 -10  -2 605.510 538.604   2 
  -5 -10   1 1207.39 462.863   6 
   5 -10  -1 1241.75 479.035   2 
   5 -10  -1 1338.23 411.860   3 
   5 -10   0 31146.1 1570.84   3 
  -5 -10   0 33447.0 1684.25   6 
  -5 -10  -1 269.887 362.231   6 
  -5 -10  -1 4.87455 530.187   1 
   5 -10   1 428.018 390.734   3 
  -5 -10  -2 41892.6 2834.27   1 
   5 -10   2 37097.6 1805.91   3 
   5 -10   3 54690.7 2262.37   3 
  -5 -10  -3 60457.9 3588.62   1 
  -5 -10  -4 7070.43 1424.63   1 
  -5 -10  -5-90.9912 795.454   1 
  -5 -10  -6 17483.5 1218.05   3 
  -5 -10  -6 14554.4 1973.19   1 
  -5 -10  -7 3850.15 1204.98   1 
   5 -10   7 3295.33 670.451   4 
  -5 -10  -7 3275.78 578.494   3 
   5 -10   8 5319.21 801.910   4 
  -5 -10  -8 4058.47 1152.72   1 
  -5 -10  -8 5124.76 754.496   3 
   5 -10   9 599.540 504.689   4 
  -5 -10  -9 261.647 394.615   3 
  -5 -10 -10 20132.1 1338.82   3 
   5 -10  10 22978.7 1560.00   4 
  -5 -10 -11 53325.2 2102.91   3 
   5 -10  11 58358.8 2432.95   4 
  -5 -10 -12 23937.5 1397.01   3 
   5 -10  12 25857.7 1628.32   4 
  -5 -10 -13 13272.9 1011.89   3 
   5 -10  13 12728.4 1170.00   4 
  -5 -10 -14 21664.8 1160.61   3 
   5 -10  14 21506.5 1372.38   4 
   5 -10  15 1294.43 419.300   4 
  -5 -10 -15 1710.29 372.971   3 
   5 -10  16 966.841 297.179   4 
  -5 -10 -16 834.414 245.775   3 
  -5  11  17 828.798 230.231   5 
  -5  11  16 1289.68 320.193   5 
   5 -11 -16 1044.83 358.506   3 
  -5  11  15 9759.35 744.545   5 
   5 -11 -15 7405.47 762.561   3 
  -5 -11  14 4469.00 720.943   6 
  -5  11  14 3293.19 544.125   5 
   5 -11 -14 3853.88 658.051   3 
  -5 -11  13 18996.1 1285.01   6 
   5 -11 -13 20006.1 1343.69   3 
  -5 -11  12 3107.29 703.285   6 
   5 -11 -12 3207.06 679.154   3 
   5 -11 -11 3779.16 734.298   3 
  -5 -11  11 4660.21 790.726   6 
  -5 -11  10-247.267 558.529   6 
   5 -11 -10 651.672 513.322   3 
   5 -11  -9 36569.6 1838.05   3 
   5 -11  -9 34263.2 3050.72   2 
  -5 -11   9 33266.5 1816.63   6 
  -5 -11   8 15164.3 1286.99   6 
   5 -11  -8 15835.5 1229.99   3 
   5 -11  -8 15037.7 2034.48   2 
   5 -11  -7 55386.5 2197.52   3 
   5 -11  -7 56321.6 3662.57   2 
  -5 -11   7 56836.6 2365.13   6 
   5 -11  -6 9306.00 1504.46   2 
   5 -11  -6 9481.09 970.876   3 
  -5 -11   6 9484.53 1054.63   6 
   5 -11  -5 53613.8 3351.48   2 
   5 -11  -5 54640.7 2132.59   3 
  -5 -11   5 55683.9 2348.16   6 
  -5 -11   4 24821.1 1580.83   6 
   5 -11  -4 24891.2 1456.96   3 
   5 -11  -4 25966.1 2241.75   2 
  -5 -11   3 2939.95 638.093   6 
   5 -11  -3 2362.32 860.609   2 
   5 -11  -3 4144.72 652.014   3 
   5 -11  -2 22910.0 1404.30   3 
  -5 -11   2 21862.9 1471.04   6 
  -5 -11   1 6399.62 825.629   6 
   5 -11  -1 6781.93 818.937   3 
  -5 -11   0 31372.3 1681.89   6 
   5 -11   0 30597.4 1655.13   3 
   5 -11   1 832.533 497.007   3 
  -5 -11  -1 1452.70 517.769   6 
  -5 -11  -2 10639.1 1051.14   6 
   5 -11   2 10831.0 1078.82   3 
  -5 -11  -3 11968.7 1637.54   1 
  -5 -11  -4 1304.03 717.874   1 
  -5 -11  -5 72132.6 4349.63   1 
  -5 -11  -6 10015.5 1753.61   1 
  -5 -11  -6 11754.7 1015.36   3 
  -5 -11  -7 34461.0 3185.84   1 
  -5 -11  -7 39321.7 1814.95   3 
  -5 -11  -8 660.665 456.784   3 
  -5 -11  -9 10331.1 994.512   3 
   5 -11   9 10432.2 1018.85   4 
   5 -11  10-75.0149 462.732   4 
  -5 -11 -10 626.631 467.674   3 
   5 -11  11-404.425 425.598   4 
  -5 -11 -11 490.382 442.790   3 
   5 -11  12 423.179 429.877   4 
  -5 -11 -12 665.823 412.970   3 
  -5 -11 -13 19789.1 1124.09   3 
   5 -11  13 19134.8 1237.42   4 
   5 -11  14 679.298 358.951   4 
  -5 -11 -14 1314.80 376.676   3 
  -5 -11 -15 6504.48 525.255   6 
  -5 -11 -15 6547.48 533.809   3 
   5 -11  15 6212.15 592.106   4 
   5 -12 -16 10082.9 692.114   3 
   5 -12 -15 4113.17 580.784   3 
  -5 -12  14 420.765 437.829   6 
   5 -12 -14-263.885 389.233   3 
   5 -12 -13 7339.53 857.839   3 
  -5 -12  13 9532.35 919.370   6 
   5 -12 -12 60241.1 2294.33   3 
  -5 -12  12 50805.0 2018.79   6 
  -5 -12  11 4639.40 749.642   6 
   5 -12 -11 5941.02 843.560   3 
  -5 -12  10 11719.6 1122.43   6 
   5 -12 -10 13006.5 1176.91   3 
  -5 -12   9 16895.2 1365.45   6 
   5 -12  -9 17733.8 1355.70   3 
   5 -12  -8 15804.1 1283.33   3 
  -5 -12   8 14463.3 1278.99   6 
  -5 -12   7-31.7405 501.821   6 
   5 -12  -7 51.6880 448.712   3 
   5 -12  -6 60629.6 3720.95   2 
   5 -12  -6 62066.5 2397.15   3 
  -5 -12   6 59174.4 2517.13   6 
   5 -12  -5 4705.58 759.204   3 
  -5 -12   5 4245.41 819.677   6 
  -5 -12   4 8839.42 1068.76   6 
   5 -12  -4 8909.73 981.831   3 
  -5 -12   3 38342.9 2027.78   6 
   5 -12  -3 39971.0 1923.42   3 
  -5 -12   2 26632.3 1692.47   6 
   5 -12  -2 23264.1 1493.68   3 
  -5 -12   1 1513.18 635.345   6 
   5 -12  -1 1671.29 564.119   3 
  -5 -12   0 6831.44 905.033   6 
   5 -12   0 6747.60 891.174   3 
   5 -12   1 1060.63 530.248   3 
  -5 -12  -1 952.650 539.919   6 
  -5 -12  -2 3090.93 708.656   6 
   5 -12   2 4258.82 824.888   3 
  -5 -12  -3 31287.4 1739.95   6 
  -5 -12  -4 1742.58 581.954   6 
  -5 -12  -5 24715.0 2566.71   1 
  -5 -12  -5 27368.4 1511.86   3 
  -5 -12  -6 365.762 401.442   3 
  -5 -12  -7 1105.60 500.159   3 
  -5 -12  -8 17036.3 1220.17   3 
  -5 -12  -9 7958.41 858.764   3 
  -5 -12 -10 4600.70 676.164   3 
  -5 -12 -11 17879.4 1147.95   3 
  -5 -12 -12 6444.51 687.813   3 
  -5 -12 -13 11740.7 803.909   3 
  -5 -12 -14 784.125 282.117   6 
  -5 -12 -14 814.981 276.304   3 
   5 -13 -15 4683.12 535.646   3 
   5 -13 -14 23550.9 1224.91   3 
  -5 -13  14 23304.3 1126.27   6 
  -5 -13  13 20744.2 1154.70   6 
   5 -13 -13 18728.0 1212.11   3 
   5 -13 -12 10007.4 964.206   3 
  -5 -13  12 9682.68 914.367   6 
  -5 -13  11 23866.2 1419.12   6 
   5 -13 -11 22858.0 1444.84   3 
  -5 -13  10 3363.75 680.824   6 
   5 -13 -10 3289.10 720.953   3 
  -5 -13   9 4591.07 789.885   6 
   5 -13  -9 4040.34 762.329   3 
  -5 -13   8 827.739 565.452   6 
   5 -13  -8 1272.34 565.973   3 
  -5 -13   7 1238.15 582.021   6 
   5 -13  -7 1675.69 606.297   3 
  -5 -13   6 16714.1 1419.85   6 
   5 -13  -6 16801.6 1345.02   3 
  -5 -13   5 4756.02 854.031   6 
   5 -13  -5 5433.55 843.081   3 
   5 -13  -4 20607.7 1459.30   3 
  -5 -13   4 21040.8 1588.27   6 
  -5 -13   3 348.313 597.110   6 
   5 -13  -3-244.249 517.725   3 
  -5 -13   2 3195.87 726.100   6 
   5 -13  -2 3725.52 755.051   3 
  -5 -13   1 33892.7 1905.07   6 
   5 -13  -1 31595.1 1829.25   3 
  -5 -13   0 1166.27 547.583   6 
   5 -13   0 77.7520 435.715   3 
  -5 -13  -1 1536.85 646.644   6 
   5 -13   1 2228.66 638.881   3 
   5 -13   2 17948.9 1506.37   3 
  -5 -13  -2 17383.8 1341.05   6 
  -5 -13  -3 1936.72 638.655   6 
  -5 -13  -4 649.214 567.850   6 
  -5 -13  -5 18357.0 1396.48   6 
  -5 -13  -6 17698.9 1377.34   6 
  -5 -13  -6 16587.6 1187.49   3 
  -5 -13  -7 16809.6 1199.93   3 
  -5 -13  -8 9300.19 922.566   3 
  -5 -13  -9 4356.40 633.008   3 
  -5 -13 -10 6826.73 741.616   3 
  -5 -13 -11 8680.59 776.186   3 
  -5 -13 -12 1930.11 447.620   6 
  -5 -13 -12 2695.53 456.002   3 
  -5 -13 -13 4159.22 499.164   6 
  -5 -13 -13 3842.51 428.454   3 
  -5 -13 -14 5615.61 451.965   6 
   5 -14 -14-158.014 284.429   3 
  -5 -14  13 536.894 359.863   6 
   5 -14 -13 381.293 393.938   3 
  -5 -14  12 15116.5 994.861   6 
   5 -14 -12 16202.1 1138.10   3 
   5 -14 -11 10303.9 993.820   3 
  -5 -14  11 10816.3 938.945   6 
  -5 -14  10 7488.06 848.247   6 
   5 -14 -10 8476.28 961.369   3 
  -5 -14   9 7557.74 897.492   6 
   5 -14  -9 8195.38 951.243   3 
  -5 -14   8 2192.54 603.434   6 
   5 -14  -8 3161.82 691.463   3 
  -5 -14   7 26950.0 1734.27   6 
   5 -14  -7 28922.4 1731.90   3 
  -5 -14   6 1525.55 681.427   6 
   5 -14  -6 3718.35 807.510   3 
  -5 -14   5 2242.95 716.595   6 
   5 -14  -5 1897.63 627.826   3 
  -5 -14   4 11051.9 1231.79   6 
   5 -14  -4 11400.8 1157.58   3 
   5 -14  -3 20315.0 1521.30   3 
  -5 -14   3 20056.8 1560.29   6 
  -5 -14   2 4893.68 872.801   6 
   5 -14  -2 4630.80 879.090   3 
  -5 -14   1 12390.3 1208.63   6 
   5 -14  -1 12584.8 1226.04   3 
  -5 -14   0 1457.22 623.815   6 
   5 -14   0 627.888 537.041   3 
  -5 -14  -1 10594.6 1124.59   6 
   5 -14   1 10147.2 1185.84   3 
  -5 -14  -2 454.863 569.064   6 
  -5 -14  -3 22100.5 1507.70   6 
  -5 -14  -4 20272.4 1471.38   6 
  -5 -14  -5 487.515 617.881   6 
  -5 -14  -6 747.475 582.049   6 
  -5 -14  -6 205.646 361.180   3 
  -5 -14  -7 8144.84 970.213   6 
  -5 -14  -7 6236.24 752.822   3 
  -5 -14  -8 977.916 538.002   6 
  -5 -14  -8 1010.11 407.037   3 
  -5 -14  -9-525.088 510.296   6 
  -5 -14  -9 52.1438 311.135   3 
  -5 -14 -10 313.786 398.961   6 
  -5 -14 -10 718.524 348.116   3 
  -5 -14 -11 2044.82 445.667   6 
  -5 -14 -11 1895.72 382.479   3 
  -5 -14 -12-457.719 135.620   3 
  -5 -14 -12 2429.19 410.722   6 
  -5 -14 -13 11.8442 193.819   6 
   5 -15 -13 17361.4 947.595   3 
  -5 -15  12-63.3350 279.382   6 
   5 -15 -12 84.6648 310.626   3 
   5 -15 -11 1745.12 533.300   3 
  -5 -15  11 2737.90 517.965   6 
   5 -15 -10-221.891 469.353   3 
  -5 -15  10 104.528 374.262   6 
  -5 -15   9 2473.35 575.844   6 
   5 -15  -9 3311.50 681.366   3 
  -5 -15   8 1346.04 503.858   6 
   5 -15  -8 868.238 567.089   3 
   5 -15  -7 15154.2 1270.12   3 
  -5 -15   7 12592.0 1173.96   6 
  -5 -15   6 8639.75 1072.97   6 
   5 -15  -6 8504.60 1020.84   3 
   5 -15  -5 28426.8 1729.03   3 
  -5 -15   5 27789.5 1794.45   6 
  -5 -15   4 1424.20 668.281   6 
   5 -15  -4 587.324 522.145   3 
  -5 -15   3 4205.94 878.900   6 
   5 -15  -3 4102.95 814.906   3 
  -5 -15   2 2834.59 778.243   6 
   5 -15  -2 1152.55 608.607   3 
   5 -15  -1 8692.52 1091.82   3 
  -5 -15   1 8460.28 1059.30   6 
  -5 -15   0 1134.27 574.387   6 
   5 -15   0 1230.07 682.875   3 
  -5 -15  -1 14390.4 1257.69   6 
   5 -15   1 13026.1 1305.19   3 
  -5 -15  -2 85.0702 505.135   6 
  -5 -15  -3 13865.3 1232.78   6 
  -5 -15  -4 158.915 554.467   6 
  -5 -15  -5 7168.99 899.849   6 
  -5 -15  -6 3517.69 767.717   6 
  -5 -15  -7 566.274 529.000   6 
  -5 -15  -8 329.040 475.952   6 
  -5 -15  -8 517.989 327.670   3 
  -5 -15  -9 1976.77 544.754   6 
  -5 -15  -9 1578.06 334.126   3 
  -5 -15 -10 82.1229 327.116   6 
  -5 -15 -11 8487.49 665.904   6 
  -5 -15 -12 688.400 251.731   6 
   5 -16 -12 1187.50 336.837   3 
   5 -16 -11 19623.1 1107.57   3 
  -5 -16  10 1516.72 397.858   6 
   5 -16 -10 758.134 416.968   3 
   5 -16  -9 9317.88 894.676   3 
  -5 -16   9 8118.41 801.554   6 
   5 -16  -8 7771.18 911.948   3 
  -5 -16   8 8337.51 843.255   6 
  -5 -16   7 4877.36 773.684   6 
   5 -16  -7 5884.27 868.137   3 
   5 -16  -6 5088.17 823.077   3 
  -5 -16   6 6425.20 881.225   6 
  -5 -16   5 2992.15 705.877   6 
   5 -16  -5 3445.50 734.440   3 
  -5 -16   4 15532.9 1346.07   6 
   5 -16  -4 13654.0 1262.26   3 
  -5 -16   3 5072.78 846.579   6 
   5 -16  -3 4314.20 853.767   3 
  -5 -16   2 840.078 560.617   6 
   5 -16  -2 1078.36 627.232   3 
  -5 -16   1 1153.65 583.341   6 
   5 -16  -1 557.920 619.292   3 
  -5 -16   0 348.593 504.945   6 
   5 -16   0 589.042 603.982   3 
  -5 -16  -1 529.373 571.083   6 
  -5 -16  -2 5840.24 853.911   6 
  -5 -16  -3 488.892 535.530   6 
  -5 -16  -4 1423.07 544.013   6 
  -5 -16  -5 241.170 527.296   6 
  -5 -16  -6 4485.45 708.489   6 
  -5 -16  -7 3074.89 619.842   6 
  -5 -16  -8 5119.21 640.537   6 
  -5 -16  -9-23.9213 285.163   6 
  -5 -16 -10 1885.00 375.216   6 
  -5 -16 -11 1867.79 286.250   6 
   5 -17 -11 426.142 222.103   3 
   5 -17 -10-177.484 277.294   3 
  -5 -17   9 3952.24 483.505   6 
   5 -17  -9 4889.86 634.346   3 
   5 -17  -8 318.643 380.783   3 
  -5 -17   8 1123.40 385.285   6 
  -5 -17   7 1259.68 437.951   6 
   5 -17  -7 1719.68 509.779   3 
  -5 -17   6 8480.98 903.976   6 
   5 -17  -6 8932.15 966.434   3 
   5 -17  -5 9822.55 1026.25   3 
  -5 -17   5 11889.8 1059.31   6 
  -5 -17   4 10333.5 1011.36   6 
   5 -17  -4 11640.7 1128.05   3 
  -5 -17   3 3657.58 692.513   6 
   5 -17  -3 1872.37 578.726   3 
  -5 -17   2 5907.45 865.154   6 
   5 -17  -2 5911.77 899.223   3 
  -5 -17   1 22770.7 1417.20   6 
   5 -17  -1 20376.3 1488.56   3 
  -5 -17   0 2333.21 648.826   6 
  -5 -17  -1 36836.2 1720.70   6 
  -5 -17  -2 33603.9 1617.26   6 
  -5 -17  -3 4622.31 723.461   6 
  -5 -17  -4 8633.77 826.690   6 
  -5 -17  -5 2544.80 554.079   6 
  -5 -17  -6 1382.78 457.926   6 
  -5 -17  -7 769.323 384.624   6 
  -5 -17  -8 1683.53 388.891   6 
  -5 -17  -9 1.03645 205.424   6 
   5 -18  -9 257.868 248.159   3 
   5 -18  -8 1005.98 346.021   3 
  -5 -18   7 4082.43 472.652   6 
   5 -18  -7 5254.50 638.714   3 
   5 -18  -6 4683.87 659.559   3 
  -5 -18   6 4083.63 513.155   6 
  -5 -18   5 4443.07 598.824   6 
   5 -18  -5 5276.92 704.507   3 
  -5 -18   4 1720.44 456.328   6 
   5 -18  -4 703.154 475.678   3 
  -5 -18   3 8263.87 796.784   6 
   5 -18  -3 7152.11 871.369   3 
  -5 -18   2 2673.54 530.088   6 
  -5 -18   1 4080.18 626.250   6 
  -5 -18   0 1454.27 467.261   6 
  -5 -18  -1 2975.79 569.045   6 
  -5 -18  -2 164.913 348.794   6 
  -5 -18  -3 16918.3 1019.79   6 
  -5 -18  -4 15520.6 946.279   6 
  -5 -18  -5 11835.2 795.566   6 
  -5 -18  -6 9797.45 677.476   6 
  -5 -18  -7 3495.14 407.489   6 
  -5 -18  -8 2527.91 311.716   6 
  -5 -19   4-620.410 291.959   6 
  -5 -19   3 3007.64 417.862   6 
  -5 -19   2 2575.99 404.213   6 
  -5 -19   1 9416.44 689.131   6 
  -5 -19   0 344.970 273.068   6 
  -5 -19  -1 5698.92 565.530   6 
  -5 -19  -2 12200.3 737.751   6 
  -5 -19  -3 2358.68 366.857   6 
  -5 -19  -4 594.734 242.372   6 
  -5 -19  -5 3902.73 387.161   6 
  -6   0  21-151.565 198.528   5 
  -6   0  20 317.197 318.537   5 
  -6   0  19 175.078 383.860   5 
  -6   0  18 8653.30 928.649   5 
  -6   0  17 92.9686 489.227   5 
  -6   0  16 90627.3 2814.73   5 
  -6   0  15 736.848 542.830   5 
  -6   0  14 37567.8 1820.31   5 
  -6   0  13-105.279 466.403   5 
  -6   0  12 3235.26 603.419   5 
   6   0 -12 1850.13 625.144   2 
  -6   0  11 1231.07 491.396   6 
   6   0 -11 1517.19 684.340   2 
  -6   0  11-113.291 347.854   5 
   6   0 -10 6795.58 1098.76   2 
   6   0  -9 229.191 448.710   2 
   6   0  -8 275739. 6052.73   2 
   6   0  -7-71.2001 381.045   2 
   6   0  -6 54214.9 2528.10   2 
  -6   0   4 10293.2 1081.62   1 
  -6   0   3 128.557 388.637   1 
  -6   0   2 203469. 4751.44   1 
  -6   0   1-71.3168 409.468   1 
  -6   0   0 204733. 4991.51   1 
  -6   0  -1-34.7066 467.661   1 
  -6   0  -2 26530.6 1899.12   1 
  -6   0  -3 294.371 430.669   1 
  -6   0  -4-8.19612 513.071   1 
  -6   0  -5 256.404 462.124   1 
  -6   0  -6 1123.81 583.950   1 
  -6   0  -7 599.161 715.539   1 
  -6   0  -8 128849. 5036.80   1 
   6   0   9-485.944 431.948   4 
  -6   0  -9-1907.34 780.436   1 
   6   0  10 8095.14 979.250   4 
  -6   0 -10 10809.3 1595.33   1 
   6   0  11-36.2527 468.052   4 
  -6   0 -11 50.8657 541.427   1 
   6   0  12 2085.68 668.150   4 
   6   0  13-141.885 509.536   4 
   6   0  14 2053.75 621.669   4 
   6   0  15 236.469 416.920   4 
   6   0  16 6692.36 761.643   4 
   6   0  17 202.839 281.952   4 
   6   0  18 17765.8 781.290   4 
  -6   1  21 1293.10 293.298   5 
  -6   1  20 4644.17 564.849   5 
  -6  -1  20 4645.08 550.495   5 
  -6   1  19 888.454 428.951   5 
  -6  -1  19 1411.67 506.578   5 
  -6  -1  18 6804.42 799.942   5 
  -6   1  18 9073.83 939.845   5 
  -6  -1  17 6326.91 856.574   5 
  -6   1  17 6425.63 864.303   5 
  -6  -1  16 9043.59 985.469   5 
  -6   1  16 12244.1 1123.25   5 
  -6   1  15 14434.3 1212.94   5 
  -6  -1  15 13863.4 1177.27   5 
  -6  -1  14 46028.3 1982.19   5 
  -6   1  14 43978.7 1946.41   5 
  -6  -1  13 1319.66 560.991   5 
  -6   1  13 434.471 420.193   5 
   6  -1 -13 1735.64 785.861   2 
   6  -1 -12 86062.9 4210.96   2 
  -6  -1  12 88904.8 2558.65   5 
  -6   1  12 86222.0 2523.89   5 
  -6  -1  12 85464.2 2606.63   6 
  -6  -1  11 2034.05 574.566   6 
   6  -1 -11 1939.78 756.762   2 
  -6  -1  11 1558.81 447.504   5 
   6   1 -11 1698.35 704.699   2 
   6   1 -10 142803. 4579.03   2 
   6  -1 -10 146207. 4982.62   2 
   6   1  -9 3487.02 761.218   2 
   6  -1  -9 2540.53 749.500   2 
   6  -1  -8 92627.1 3656.66   2 
   6   1  -8 88565.4 3317.91   2 
   6   1  -7 1176.19 480.326   2 
   6  -1  -7 822.738 571.483   2 
   6  -1  -6 284.806 434.384   2 
   6   1  -6 1606.61 592.181   2 
  -6  -1   5 335.144 330.068   1 
   6  -1  -5 352.854 415.651   2 
  -6  -1   4 2100.51 581.769   1 
  -6   1   4 1523.89 581.761   1 
  -6  -1   3 26244.0 1681.59   1 
  -6   1   3 26361.0 1752.87   1 
  -6   1   2 1933.20 633.458   1 
  -6  -1   2 2908.96 676.817   1 
  -6  -1   1 25715.0 1768.30   1 
  -6   1   1 27636.4 1850.37   1 
  -6  -1   0 19285.7 1568.49   1 
  -6   1   0 22151.2 1683.14   1 
  -6  -1  -1 609.421 596.098   1 
  -6   1  -1 1828.68 602.510   1 
  -6  -1  -2 11495.4 1316.18   1 
  -6   1  -2 13245.1 1384.24   1 
  -6  -1  -3 59697.2 2911.65   1 
  -6   1  -3 63893.7 2958.42   1 
  -6  -1  -4 28002.5 2115.69   1 
  -6   1  -4 28794.1 2069.36   1 
  -6  -1  -5 65177.5 3293.67   1 
  -6   1  -5 67943.5 3257.59   1 
  -6  -1  -6 66258.7 3451.64   1 
  -6   1  -6 67243.4 3338.42   1 
  -6  -1  -7 17338.5 1893.52   1 
  -6   1  -7 20247.2 1918.09   1 
  -6  -1  -8 1170.81 653.076   1 
   6  -1   8 513.855 426.363   4 
  -6   1  -8 1280.79 701.337   1 
  -6   1  -9 1116.99 694.822   1 
   6   1   9 128.299 361.385   4 
  -6  -1  -9 338.725 603.644   1 
   6  -1   9 1018.44 535.944   4 
  -6   1 -10 1813.87 718.729   1 
   6  -1  10 1393.76 599.865   4 
   6   1  10 1158.61 504.943   4 
  -6  -1 -11 24992.0 2519.14   1 
   6   1  11 23511.1 1534.20   4 
   6  -1  11 22844.2 1580.54   4 
   6   1  12 4057.90 726.454   4 
   6  -1  12 4897.95 844.697   4 
   6   1  13-241.429 428.224   4 
   6  -1  13 500.816 562.108   4 
   6   1  14 4907.15 786.495   4 
   6  -1  14 4038.90 783.430   4 
   6   1  15 4515.72 695.177   4 
   6  -1  15 5653.92 833.059   4 
   6   1  16 776.592 380.467   4 
   6  -1  16 586.573 445.139   4 
   6   1  17 574.002 275.606   4 
   6  -1  17 549.988 329.778   4 
   6  -1  18 526.395 225.110   4 
  -6  -1 -18 282.074 255.870   3 
  -6   2  21 2819.86 369.426   5 
  -6  -2  20 455.993 305.472   5 
  -6   2  20 711.704 363.226   5 
  -6  -2  19 7238.95 757.369   5 
  -6   2  19 6525.27 761.129   5 
  -6   2  18 501.433 534.744   5 
  -6  -2  18 280.969 417.781   5 
  -6  -2  17 8531.83 923.496   5 
  -6   2  17 8215.95 985.134   5 
  -6  -2  16 1095.09 565.578   5 
  -6   2  16 1687.80 629.332   5 
  -6   2  15 30159.3 1655.18   5 
  -6  -2  15 29799.5 1645.62   5 
  -6  -2  14 66675.1 2389.82   5 
   6  -2 -14 69954.4 4251.65   2 
  -6   2  14 63570.4 2340.43   5 
  -6  -2  13 1825.96 528.631   5 
   6  -2 -13 719.494 636.545   2 
  -6  -2  12 69116.0 2361.77   6 
   6  -2 -12 67337.6 3816.57   2 
  -6  -2  12 72286.6 2330.63   5 
  -6  -2  11 36631.0 1681.58   6 
   6  -2 -11 39612.3 2815.69   2 
  -6  -2  11 40180.2 1682.28   5 
   6  -2 -10 40156.7 2729.66   2 
   6   2  -9 17777.0 1484.73   2 
   6  -2  -9 19657.7 1871.16   2 
   6  -2  -8 10291.0 1338.03   2 
   6   2  -8 10539.2 1132.30   2 
   6   2  -7 76444.9 2827.50   2 
   6  -2  -7 68595.0 3120.84   2 
   6  -2  -6 645.623 461.791   2 
   6   2  -6 1422.98 523.246   2 
  -6  -2   5 5528.73 793.743   1 
   6  -2  -5 4003.74 803.539   2 
  -6  -2   4 107317. 3345.53   1 
  -6   2   3 29670.7 1890.27   1 
  -6  -2   3 30127.6 1798.74   1 
  -6  -2   2 87930.9 3148.11   1 
  -6   2   2 85774.6 3193.68   1 
  -6  -2   1 50707.5 2429.96   1 
  -6   2   1 53510.8 2567.42   1 
  -6  -2   0 6364.06 994.124   1 
  -6   2   0 7415.41 1025.95   1 
  -6  -2  -1 12219.6 1335.05   1 
  -6   2  -1 12788.7 1328.44   1 
  -6   2  -2 296.118 436.220   1 
  -6  -2  -2 1276.28 666.052   1 
  -6  -2  -3 96840.7 3793.56   1 
  -6   2  -3 95340.3 3634.78   1 
  -6   2  -4 5813.76 983.549   1 
  -6  -2  -4 5314.62 1002.04   1 
  -6  -2  -5 28760.6 2241.06   1 
  -6   2  -5 26443.0 2058.63   1 
  -6  -2  -6 37571.8 2645.59   1 
  -6   2  -6 35852.6 2418.18   1 
  -6  -2  -7 20895.8 2074.39   1 
  -6   2  -7 21558.8 1961.35   1 
  -6   2  -8 17256.8 1817.48   1 
  -6  -2  -8 15999.9 1918.02   1 
   6  -2   8 17167.0 1287.24   4 
  -6   2  -9 26900.1 2287.82   1 
  -6  -2  -9 23098.4 2383.63   1 
   6   2   9 22635.2 1401.61   4 
   6  -2   9 24455.1 1581.18   4 
   6   2  10 231.077 400.597   4 
   6  -2  10 1104.36 544.092   4 
  -6  -2 -10-451.506 662.017   1 
   6   2  11-102.898 390.340   4 
  -6  -2 -11 1326.06 803.380   1 
   6  -2  11 227.809 442.258   4 
   6   2  12 23109.2 1484.90   4 
   6  -2  12 24690.4 1715.61   4 
   6   2  13 1365.06 549.388   4 
   6  -2  13 2569.79 751.758   4 
   6   2  14 4967.19 736.334   4 
   6  -2  14 5660.15 912.095   4 
   6   2  15 1536.61 463.818   4 
   6  -2  15 709.847 490.770   4 
   6  -2  16-498.374 459.337   4 
   6  -2  17 310.488 324.131   4 
   6  -2  18 1174.49 307.477   4 
  -6  -2 -18 1297.92 309.193   3 
  -6   3  21 2609.86 367.019   5 
  -6  -3  20 460.723 182.248   5 
  -6   3  20-315.053 306.853   5 
  -6  -3  19 27907.2 1316.77   5 
  -6   3  19 28786.1 1406.46   5 
  -6  -3  18 1007.81 446.246   5 
  -6   3  18 204.886 507.931   5 
  -6  -3  17 46001.5 1937.13   5 
  -6   3  17 48692.0 2037.56   5 
  -6  -3  16 14534.6 1163.06   5 
  -6   3  16 12588.3 1139.70   5 
  -6  -3  15 15696.9 1226.18   5 
  -6   3  15 15245.1 1242.44   5 
  -6  -3  14 4333.85 717.016   5 
   6  -3 -14 1965.70 878.236   2 
  -6  -3  13 31450.0 1704.93   6 
   6  -3 -13 29535.9 2774.62   2 
  -6  -3  13 33282.2 1671.47   5 
   6  -3 -12 15054.0 1912.84   2 
  -6  -3  12 17722.8 1244.26   6 
  -6  -3  12 19303.3 1224.97   5 
  -6  -3  11 54629.4 2083.39   6 
   6  -3 -11 49184.4 3237.22   2 
  -6  -3  11 48132.1 1836.22   5 
  -6  -3  10 7930.85 823.400   6 
  -6  -3  10 8342.58 782.621   5 
   6  -3 -10 7680.56 1315.98   2 
   6  -3  -9 275763. 6987.33   2 
   6  -3  -8 84498.1 3745.25   2 
   6  -3  -7 1817.20 721.883   2 
   6   3  -7 3128.83 617.359   2 
   6   3  -6 10516.2 985.188   2 
   6  -3  -6 9442.53 1199.92   2 
  -6  -3   5 1639.53 481.976   1 
   6  -3  -5 1781.11 677.966   2 
  -6  -3   4 178658. 4251.49   1 
  -6   3   3 31163.4 1972.52   1 
  -6  -3   3 28477.8 1735.31   1 
  -6  -3   2 2650.62 678.617   1 
  -6   3   2 2799.36 712.386   1 
  -6  -3   1 549.204 500.560   1 
  -6   3   1 225.865 456.327   1 
  -6   3   0 1342.64 693.727   1 
  -6  -3   0 515.085 528.500   1 
  -6   3  -1 8401.96 1121.35   1 
  -6  -3  -1 5339.45 936.160   1 
  -6  -3  -2 6932.48 1168.96   1 
  -6   3  -2 7928.45 1072.69   1 
  -6  -3  -3 13118.9 1517.41   1 
  -6   3  -3 10794.8 1264.21   1 
  -6   3  -4 3204.68 789.867   1 
  -6  -3  -4 3889.90 932.171   1 
  -6   3  -5 8983.74 1228.33   1 
  -6  -3  -5 8707.90 1336.23   1 
  -6  -3  -6 1537.76 675.190   1 
  -6   3  -6 2543.67 729.904   1 
  -6   3  -7 3211.37 845.919   1 
  -6  -3  -7 3660.50 1028.32   1 
  -6  -3  -8 19581.6 2131.12   1 
  -6   3  -8 18213.1 1846.68   1 
   6  -3   8 18978.7 1421.63   4 
  -6  -3  -9 36376.7 3013.97   1 
   6  -3   9 34178.7 1913.60   4 
  -6  -3 -10 12500.4 1839.78   1 
   6  -3  10 10017.8 1132.53   4 
  -6  -3 -11 10709.9 1772.54   1 
   6  -3  11 10863.8 1223.46   4 
   6  -3  12 10148.4 1202.67   4 
   6  -3  13-214.725 598.290   4 
   6  -3  14 2849.96 742.928   4 
   6  -3  15-182.359 565.203   4 
   6  -3  16 3881.36 677.280   4 
  -6  -3 -17 12701.0 840.848   3 
   6  -3  17 13667.1 946.689   4 
  -6  -3 -18 18795.1 834.389   3 
   6  -3  18 18652.5 904.683   4 
  -6   4  20 8364.94 700.179   5 
  -6   4  19 362.522 406.002   5 
  -6  -4  19 382.070 293.346   5 
  -6  -4  18 3867.10 627.530   5 
  -6   4  18 4856.98 741.561   5 
  -6  -4  17 9912.17 933.701   5 
  -6   4  17 9859.90 1019.97   5 
  -6  -4  16 3074.93 653.787   5 
  -6   4  16 3794.08 743.674   5 
  -6  -4  15 33990.6 1706.43   5 
  -6   4  15 34067.1 1745.97   5 
  -6  -4  14 43846.5 2038.11   6 
  -6  -4  14 43735.8 1908.72   5 
  -6  -4  13 4767.48 823.181   6 
  -6  -4  13 5777.13 759.341   5 
  -6  -4  12 23120.9 1424.04   6 
   6  -4 -12 22217.6 2335.38   2 
  -6  -4  12 24418.0 1386.76   5 
  -6  -4  11 6600.60 814.565   6 
  -6  -4  11 6002.70 708.572   5 
   6  -4 -11 5807.22 1248.37   2 
  -6  -4  10 11489.5 913.327   5 
   6  -4 -10 10335.9 1513.03   2 
  -6  -4  10 10735.9 943.244   6 
   6  -4  -9 13163.4 1634.23   2 
   6  -4  -8 31254.2 2387.62   2 
   6  -4  -7 25306.6 2103.81   2 
   6  -4  -6 2398.81 789.579   2 
   6   4  -5 36618.7 1735.52   2 
   6  -4  -5 35066.0 2244.05   2 
  -6  -4   5 34344.4 1741.64   1 
   6  -4  -4 14777.1 1454.92   2 
  -6  -4   4 11962.4 1114.36   1 
  -6  -4   3 222147. 4843.79   1 
  -6  -4   2 2275.87 654.231   1 
  -6   4   2 1415.35 590.916   1 
  -6   4   1 30275.7 1991.88   1 
  -6  -4   1 30256.7 1914.74   1 
  -6  -4   0 32316.8 2077.44   1 
  -6   4   0 34172.2 2136.90   1 
  -6  -4  -1 10122.0 1231.35   1 
  -6   4  -1 13979.2 1423.35   1 
  -6  -4  -2 57991.4 2926.84   1 
  -6   4  -2 56035.6 2785.21   1 
  -6   4  -3 23661.9 1863.80   1 
  -6  -4  -3 21404.0 1884.25   1 
  -6  -4  -4 5549.83 1083.70   1 
  -6   4  -4 4204.34 957.243   1 
  -6  -4  -5-259.115 570.545   1 
  -6   4  -5 410.562 463.011   1 
  -6  -4  -6 22882.3 2216.22   1 
  -6   4  -6 22006.3 1935.91   1 
   6  -4   7 1818.11 538.465   4 
  -6  -4  -7 3239.96 1017.07   1 
  -6   4  -7 2056.36 617.820   1 
  -6  -4  -8 38034.3 3064.36   1 
   6  -4   8 36544.3 1965.14   4 
   6  -4   9 4603.41 842.072   4 
  -6  -4  -9 7176.65 1453.80   1 
   6  -4  10 453.709 582.472   4 
  -6  -4 -10 1864.03 988.838   1 
   6  -4  11 22.8724 601.603   4 
  -6  -4 -11 1944.46 944.312   1 
   6  -4  12 2615.00 800.300   4 
   6  -4  13 5352.73 940.690   4 
   6  -4  14 35131.3 1989.22   4 
   6  -4  15-31.3954 580.795   4 
  -6  -4 -16 46842.8 1697.31   3 
   6  -4  16 50253.4 1993.84   4 
  -6  -4 -17 9652.55 722.870   3 
   6  -4  17 11789.8 895.184   4 
  -6  -4 -18 4942.08 428.234   3 
   6  -4  18 5423.07 520.132   4 
  -6   5  20 375.485 296.885   5 
  -6   5  19 1129.11 411.040   5 
  -6   5  18 17777.9 1175.10   5 
  -6  -5  18 15850.9 1009.53   5 
  -6  -5  17 2931.36 578.029   5 
  -6   5  17 2314.62 627.992   5 
  -6  -5  16 7910.44 867.123   5 
  -6   5  16 7582.45 915.355   5 
  -6  -5  15 4068.01 671.622   5 
  -6  -5  14 1059.69 708.165   6 
  -6  -5  14 389.952 453.475   5 
  -6  -5  13 106.268 406.634   5 
   6  -5 -13-7.79059 547.552   2 
  -6  -5  13 15.0279 586.089   6 
  -6  -5  12 20832.5 1309.98   5 
  -6  -5  12 21802.6 1422.13   6 
   6  -5 -12 18486.7 2243.57   2 
  -6  -5  11 20863.0 1342.94   6 
   6  -5 -11 17412.6 2088.81   2 
  -6  -5  11 18828.5 1206.50   5 
  -6  -5  10 21897.0 1339.30   6 
   6  -5 -10 22655.5 2292.81   2 
  -6  -5  10 22889.3 1287.40   5 
  -6  -5   9 7181.30 787.152   6 
   6  -5  -9 7405.88 1351.70   2 
   6  -5  -8 2381.60 907.457   2 
   6  -5  -7 376.938 556.963   2 
   6  -5  -6 65913.8 3252.97   2 
   6  -5  -5 17137.5 1635.21   2 
  -6  -5   4 2767.51 590.824   1 
   6  -5  -4 2628.64 798.357   2 
  -6  -5   3 134.192 307.861   1 
   6  -5  -3-144.375 458.774   2 
  -6  -5   2 59042.5 2603.86   1 
  -6  -5   1 23158.6 1719.37   1 
  -6   5   0 6410.08 993.395   1 
  -6  -5   0 7327.19 1066.63   1 
  -6  -5  -1 28663.8 2054.64   1 
  -6   5  -1 31615.5 2093.06   1 
  -6  -5  -2 139319. 4631.00   1 
  -6   5  -2 133785. 4373.08   1 
  -6  -5  -3 42156.9 2679.81   1 
  -6   5  -3 32565.1 2225.94   1 
  -6  -5  -4 8087.74 1396.21   1 
  -6   5  -4 7818.79 1189.14   1 
  -6   5  -5 2314.71 645.649   1 
  -6  -5  -5 1247.78 839.852   1 
  -6  -5  -6 8799.38 1425.96   1 
  -6   5  -6 12721.3 1466.10   1 
  -6  -5  -7 61115.0 3795.66   1 
   6  -5   7 63638.2 2575.34   4 
  -6  -5  -8 597.704 723.729   1 
   6  -5   8 725.449 538.429   4 
  -6  -5  -9 139223. 6073.22   1 
   6  -5   9 141346. 3995.89   4 
  -6  -5 -10 40412.5 3399.58   1 
   6  -5  10 39950.2 2222.82   4 
  -6  -5 -11 51596.9 3846.40   1 
   6  -5  11 49290.7 2486.89   4 
   6  -5  12 6312.60 1043.82   4 
   6  -5  13 522.451 598.718   4 
   6  -5  14 512.470 608.048   4 
  -6  -5 -15 12297.0 949.552   3 
   6  -5  15 10929.0 1116.41   4 
  -6  -5 -16 1840.48 444.797   3 
   6  -5  16 1670.53 507.551   4 
  -6  -5 -17 1349.20 327.667   3 
   6  -5  17 2566.06 477.610   4 
   6  -5  18 3671.23 406.894   4 
  -6   6  20-31.0961 230.257   5 
  -6   6  19 1084.42 372.256   5 
  -6   6  18 4716.08 653.068   5 
  -6   6  17 4835.10 718.975   5 
  -6  -6  16 795.766 423.800   5 
  -6   6  16 1219.49 547.210   5 
  -6  -6  15 4664.48 911.237   6 
  -6  -6  15 2673.41 584.723   5 
  -6  -6  14 853.565 628.345   6 
  -6  -6  14-379.131 449.674   5 
  -6  -6  13 7634.74 871.914   5 
  -6  -6  13 7389.39 917.696   6 
   6  -6 -13 7129.37 1543.36   2 
  -6  -6  12 2012.10 613.028   6 
  -6  -6  12 1202.25 450.484   5 
   6  -6 -12 1868.34 871.079   2 
  -6  -6  11 11933.7 1058.82   6 
  -6  -6  11 11961.1 986.478   5 
   6  -6 -11 14558.6 1994.96   2 
  -6  -6  10 3397.62 641.190   6 
  -6  -6  10 3250.13 568.603   5 
   6  -6 -10 3002.66 957.812   2 
   6  -6  -9 26361.3 2448.70   2 
  -6  -6   9 26564.1 1490.33   6 
  -6  -6   9 25905.9 1359.55   5 
  -6  -6   8 98869.1 2720.70   6 
   6  -6  -8 96289.5 4420.35   2 
   6  -6  -7 12816.5 1653.27   2 
   6  -6  -6-190.141 597.365   2 
   6  -6  -5-35.7166 540.953   2 
   6  -6  -4 414.796 493.841   2 
  -6  -6   3 4712.82 768.408   1 
   6  -6  -3 4631.63 925.318   2 
   6  -6  -2 105419. 3868.30   2 
  -6  -6   2 97170.8 3417.30   1 
  -6  -6   1 22840.8 1721.92   1 
  -6  -6   0 85901.5 3489.22   1 
  -6  -6  -1 48802.6 2719.80   1 
  -6  -6  -2 1340.74 600.633   1 
  -6   6  -2 1643.00 572.357   1 
  -6  -6  -3 12658.6 1555.90   1 
  -6   6  -3 11513.3 1340.01   1 
  -6  -6  -4 16272.0 1812.56   1 
  -6   6  -4 15933.3 1599.04   1 
  -6  -6  -5 10224.2 1596.86   1 
  -6   6  -5 10361.9 1333.84   1 
  -6  -6  -6 10548.5 1582.90   1 
   6  -6   6 11718.3 1153.78   4 
  -6  -6  -7 22389.8 2373.45   1 
   6  -6   7 22315.4 1611.03   4 
  -6  -6  -8 10417.9 1726.95   1 
   6  -6   8 12050.1 1220.47   4 
  -6  -6  -9 18387.5 2314.74   1 
   6  -6   9 16314.3 1454.61   4 
   6  -6  10 675.579 561.402   4 
  -6  -6 -10 1617.89 1030.45   1 
   6  -6  11 18108.1 1599.14   4 
  -6  -6 -12 648.791 466.216   3 
   6  -6  12 736.214 647.289   4 
  -6  -6 -13 24285.0 1423.75   3 
   6  -6  13 25037.2 1771.54   4 
  -6  -6 -14 1237.85 493.262   3 
   6  -6  14 211.151 571.727   4 
  -6  -6 -15 38406.7 1558.12   3 
   6  -6  15 34222.2 1818.57   4 
  -6  -6 -16-52.6102 302.121   3 
   6  -6  16 41.4694 376.275   4 
  -6  -6 -17 7299.71 555.696   3 
   6  -6  17 8319.92 705.430   4 
  -6   7  19 474.232 316.868   5 
  -6   7  18 1832.87 442.747   5 
  -6   7  17 705.572 427.219   5 
  -6   7  16-73.5784 430.292   5 
  -6  -7  15 5029.07 918.980   6 
  -6   7  15 2154.27 602.236   5 
  -6  -7  14 7109.85 965.140   6 
  -6  -7  14 6558.78 789.897   5 
  -6  -7  13 5653.70 886.077   6 
  -6  -7  13 6049.69 781.080   5 
  -6  -7  12 699.169 552.816   6 
  -6  -7  12 210.653 402.517   5 
   6  -7 -12 175.022 653.252   2 
  -6  -7  11 16650.9 1266.00   6 
  -6  -7  11 20234.9 1292.23   5 
   6  -7 -11 18259.2 2255.61   2 
  -6  -7  10 4629.02 709.479   6 
  -6  -7  10 4909.20 681.884   5 
   6  -7 -10 3353.89 1103.79   2 
  -6  -7   9-49.7397 397.412   6 
  -6  -7   9 651.552 351.625   5 
   6  -7  -9 710.647 695.735   2 
  -6  -7   8 754.638 432.313   6 
   6  -7  -8 313.160 588.976   2 
  -6  -7   8 1195.58 382.312   5 
   6  -7  -7 71359.5 3833.55   2 
  -6  -7   7 68319.1 2293.08   6 
   6  -7  -6 21.0369 528.032   2 
   6  -7  -5 104343. 4268.33   2 
   6  -7  -4 110612. 4258.44   2 
   6  -7  -3 148997. 4805.18   2 
  -6  -7   2 3468.82 712.827   1 
   6  -7  -2 4652.49 922.881   2 
   6  -7  -1 45355.6 2592.25   2 
  -6  -7   1 41172.1 2376.75   1 
  -6  -7   0 39658.1 2413.41   1 
  -6  -7  -1 3064.85 876.575   1 
  -6  -7  -2 22742.7 2012.76   1 
  -6  -7  -3 40781.5 2778.67   1 
  -6  -7  -4 25581.3 2322.90   1 
  -6  -7  -5 31743.9 2680.24   1 
   6  -7   6 4804.67 779.469   4 
  -6  -7  -6 3856.15 1163.89   1 
  -6  -7  -7 13314.1 1892.92   1 
   6  -7   7 15731.1 1373.36   4 
  -6  -7  -8 15343.9 1092.34   3 
  -6  -7  -8 16631.9 2192.97   1 
   6  -7   8 13860.4 1368.19   4 
  -6  -7  -9 9989.69 1731.92   1 
  -6  -7  -9 10180.7 924.890   3 
   6  -7   9 8655.96 1154.95   4 
  -6  -7 -10 7603.09 851.797   3 
   6  -7  10 6050.92 1007.53   4 
   6  -7  11 8388.66 1141.70   4 
  -6  -7 -11 8789.05 919.191   3 
  -6  -7 -12 54362.5 2087.32   3 
   6  -7  12 52882.1 2555.62   4 
   6  -7  13 8689.51 1132.05   4 
  -6  -7 -13 7935.97 831.285   3 
  -6  -7 -14 128.697 365.398   3 
   6  -7  14 1303.06 625.398   4 
   6  -7  15-423.080 548.230   4 
  -6  -7 -15 332.496 340.731   3 
   6  -7  16-122.515 355.064   4 
  -6  -7 -16-79.2122 247.227   3 
  -6  -7 -17 14599.1 676.513   3 
   6  -7  17 18959.4 954.073   4 
  -6   8  19 9684.20 642.147   5 
  -6   8  18 583.862 342.264   5 
  -6   8  17-5.15457 375.662   5 
  -6   8  16 13972.7 1043.32   5 
  -6  -8  15 4322.38 863.998   6 
  -6   8  15 654.047 471.546   5 
  -6  -8  14 1547.62 659.256   6 
   6  -8 -14 1294.27 435.697   3 
  -6  -8  13 44242.8 2057.96   6 
   6  -8 -13 41435.9 1820.27   3 
   6  -8 -12 11934.4 1021.66   3 
  -6  -8  12 13562.9 1228.22   6 
  -6  -8  11 594.529 558.233   6 
   6  -8 -11-248.996 508.128   2 
   6  -8 -11 1550.43 485.486   3 
   6  -8 -10 75376.0 4436.64   2 
   6  -8 -10 72235.2 2316.38   3 
  -6  -8  10 75454.6 2406.32   5 
  -6  -8  10 71544.9 2586.94   6 
   6  -8  -9 4790.90 1229.23   2 
   6  -8  -9 6702.05 764.407   3 
  -6  -8   9 7253.98 763.308   5 
  -6  -8   9 5975.21 805.304   6 
  -6  -8   8 13333.0 1113.10   6 
   6  -8  -8 13427.6 986.229   3 
  -6  -8   8 13641.5 1018.56   5 
   6  -8  -8 12261.8 1734.09   2 
  -6  -8   7 1152.45 475.889   6 
  -6  -8   7 360.775 300.266   5 
   6  -8  -7 978.293 790.722   2 
  -6  -8   6 888.261 493.998   6 
   6  -8  -6 840.640 594.794   2 
   6  -8  -5 33926.2 2562.83   2 
   6  -8  -4 5752.77 1136.27   2 
   6  -8  -3 5446.10 1017.29   2 
   6  -8  -2 272381. 6589.14   2 
   6  -8  -1 67244.2 3234.78   2 
  -6  -8   1 65807.4 3048.87   1 
   6  -8   0 63379.7 3114.72   2 
  -6  -8   0 59559.2 3035.39   1 
  -6  -8  -1 23463.1 2026.57   1 
   6  -8   1 24558.7 1947.92   2 
  -6  -8  -2 40620.6 2733.53   1 
  -6  -8  -3 6552.26 1183.30   1 
  -6  -8  -4 5646.39 1269.14   1 
   6  -8   5 1863.01 609.060   4 
  -6  -8  -5 1212.58 669.526   1 
  -6  -8  -6 40565.9 3232.20   1 
   6  -8   6 47368.2 2276.71   4 
   6  -8   7 5755.73 905.605   4 
  -6  -8  -7 4827.64 1270.56   1 
  -6  -8  -8 14150.9 2044.62   1 
  -6  -8  -8 17950.4 1187.53   3 
   6  -8   8 18551.1 1544.26   4 
  -6  -8  -9 787.887 414.168   3 
  -6  -8  -9 628.695 734.703   1 
   6  -8   9 282.670 570.812   4 
  -6  -8 -10 24261.5 1408.53   3 
   6  -8  10 24004.2 1777.10   4 
  -6  -8 -11 2709.35 603.689   3 
   6  -8  11 2200.30 771.721   4 
  -6  -8 -12 1145.82 476.011   3 
   6  -8  12 1551.44 692.947   4 
   6  -8  13 3412.32 784.213   4 
  -6  -8 -13 2933.60 559.739   3 
  -6  -8 -14 19103.8 1116.62   3 
   6  -8  14 18201.2 1361.06   4 
  -6  -8 -15 17590.3 966.745   3 
   6  -8  15 17888.5 1237.62   4 
   6  -8  16 1378.65 401.433   4 
  -6  -8 -16 1401.90 296.749   3 
   6  -8  17 4044.23 416.287   4 
  -6   9  18 1112.00 304.591   5 
  -6   9  17 3813.41 523.197   5 
  -6   9  16 1655.07 477.601   5 
  -6   9  15 648.833 417.260   5 
   6  -9 -15 20.3804 347.309   3 
  -6  -9  14 4685.33 802.152   6 
  -6   9  14 3828.89 616.490   5 
   6  -9 -14 3667.52 610.790   3 
   6  -9 -13 5717.14 758.635   3 
  -6  -9  13 6180.25 893.339   6 
  -6  -9  12 10991.7 1130.20   6 
   6  -9 -12 9258.35 913.530   3 
   6  -9 -11 41977.3 1870.31   3 
  -6  -9  11 41070.5 2018.00   6 
   6  -9 -10 19321.6 2385.70   2 
   6  -9 -10 18868.1 1265.14   3 
  -6  -9  10 20880.5 1486.96   6 
  -6  -9   9 14252.1 1237.27   6 
   6  -9  -9 16510.5 2107.29   2 
   6  -9  -9 15244.8 1122.31   3 
  -6  -9   8 11974.4 1123.31   6 
   6  -9  -8 9445.87 872.460   3 
   6  -9  -8 9998.45 1647.08   2 
   6  -9  -7 12535.9 977.066   3 
   6  -9  -7 13368.6 1834.95   2 
  -6  -9   7 14817.8 1201.60   6 
  -6  -9   6 23504.8 1477.37   6 
   6  -9  -6 21801.1 2207.78   2 
   6  -9  -6 19743.7 1200.88   3 
   6  -9  -5 1146.19 694.926   2 
  -6  -9   5 1593.13 462.578   6 
   6  -9  -5 1267.23 322.092   3 
  -6  -9   4 7891.91 878.612   6 
   6  -9  -4 8874.82 1386.01   2 
   6  -9  -3 11823.2 1541.84   2 
  -6  -9   3 10192.9 959.810   6 
   6  -9  -2 49997.4 2914.48   2 
  -6  -9   2 47787.1 1960.27   6 
   6  -9  -1 204.958 471.542   2 
  -6  -9   1 272.582 332.460   6 
  -6  -9   0 2645.27 713.295   1 
   6  -9   0 2079.23 684.636   2 
  -6  -9   0 4427.01 666.891   6 
   6  -9   1 57100.8 2969.95   2 
  -6  -9  -1 56752.7 2066.04   6 
  -6  -9  -1 57894.8 3207.46   1 
   6  -9   2 22823.6 1377.39   3 
  -6  -9  -2 23193.9 1367.48   6 
  -6  -9  -2 19296.6 1984.26   1 
  -6  -9  -3 8432.75 1397.14   1 
  -6  -9  -4 68553.5 3983.81   1 
   6  -9   4 71092.4 2589.16   4 
  -6  -9  -5 9459.06 1543.71   1 
   6  -9   5 10674.6 1064.95   4 
   6  -9   6 1315.00 499.158   4 
  -6  -9  -6 748.375 773.471   1 
  -6  -9  -7 277.240 633.192   1 
   6  -9   7 1685.25 582.049   4 
  -6  -9  -8 30780.2 3037.25   1 
  -6  -9  -8 30678.4 1547.67   3 
   6  -9   8 33230.4 1971.08   4 
  -6  -9  -9 35244.1 1669.85   3 
   6  -9   9 35686.3 2076.17   4 
  -6  -9 -10 24620.9 1401.11   3 
   6  -9  10 25483.1 1796.84   4 
   6  -9  11 1869.48 708.248   4 
  -6  -9 -11 2434.40 584.891   3 
  -6  -9 -12 22473.7 1289.39   3 
   6  -9  12 23316.2 1646.54   4 
   6  -9  13 2674.64 654.417   4 
  -6  -9 -13 3845.54 625.274   3 
   6  -9  14 1668.55 527.975   4 
  -6  -9 -14 2446.30 471.136   3 
   6  -9  15 708.647 401.231   4 
  -6  -9 -15 417.905 254.071   3 
   6  -9  16 5447.82 533.080   4 
  -6  10  17 1513.29 323.520   5 
  -6  10  16 1388.73 372.129   5 
  -6 -10  15 4902.75 795.784   6 
  -6  10  15 3402.56 538.071   5 
   6 -10 -15 3544.59 550.052   3 
  -6 -10  14 2862.93 708.008   6 
  -6  10  14 2546.64 518.068   5 
   6 -10 -14 1995.09 504.538   3 
  -6  10  13 11237.2 882.364   5 
   6 -10 -13 12324.0 1020.90   3 
  -6 -10  13 12237.7 1149.55   6 
   6 -10 -12 4718.27 739.776   3 
  -6 -10  12 5274.39 863.143   6 
  -6 -10  11 10812.2 1105.48   6 
   6 -10 -11 10762.8 1000.72   3 
  -6 -10  10 349.151 563.096   6 
   6 -10 -10 870.773 491.172   3 
  -6 -10   9 3214.81 744.892   6 
   6 -10  -9 5740.28 1362.36   2 
   6 -10  -9 4279.36 695.122   3 
   6 -10  -8 14827.6 1998.86   2 
   6 -10  -8 18192.1 1232.05   3 
  -6 -10   8 15442.8 1315.73   6 
  -6 -10   7 8646.93 1009.49   6 
   6 -10  -7 7227.49 1417.77   2 
   6 -10  -7 6720.94 787.145   3 
  -6 -10   6 390.378 476.849   6 
   6 -10  -6 209.270 441.716   2 
   6 -10  -6 236.391 388.409   3 
   6 -10  -5 30346.4 2582.05   2 
  -6 -10   5 30493.9 1719.53   6 
   6 -10  -5 31976.5 1572.72   3 
  -6 -10   4 139.676 425.052   6 
   6 -10  -4 357.790 526.869   2 
   6 -10  -4 316.021 350.195   3 
  -6 -10   3 3536.29 676.274   6 
   6 -10  -3 2497.41 506.189   3 
  -6 -10   3 3912.02 545.689   5 
   6 -10  -3 2785.59 820.781   2 
  -6 -10   2-323.603 295.638   5 
   6 -10  -2 41.0739 438.501   2 
  -6 -10   2 353.247 368.402   6 
   6 -10  -2-48.8724 311.691   3 
  -6 -10   1 5138.50 753.195   6 
  -6 -10   1 4245.21 651.037   5 
   6 -10  -1 6719.81 1174.46   2 
   6 -10  -1 5344.71 733.004   3 
  -6 -10   0 918.941 418.775   6 
   6 -10   0 539.780 397.938   3 
  -6 -10  -1 2367.78 531.359   6 
   6 -10   1 2352.34 537.361   3 
   6 -10   2 10168.6 995.352   3 
  -6 -10  -2 9913.21 956.150   6 
  -6 -10  -2 9952.85 1532.92   1 
  -6 -10  -3 13825.0 1788.62   1 
  -6 -10  -3 13588.8 1120.09   6 
  -6 -10  -4 9289.82 1538.24   1 
  -6 -10  -5 65255.3 4076.26   1 
   6 -10   6 1286.18 577.664   4 
  -6 -10  -6 1342.56 874.301   1 
  -6 -10  -7 23963.3 2689.14   1 
   6 -10   7 24373.3 1626.52   4 
   6 -10   8 4741.30 844.290   4 
  -6 -10  -8 3747.60 651.961   3 
  -6 -10  -9 22156.4 1328.03   3 
   6 -10   9 22766.4 1626.82   4 
   6 -10  10 508.558 525.937   4 
  -6 -10 -10 555.771 396.623   3 
   6 -10  11 6455.61 956.829   4 
  -6 -10 -11 8064.24 813.379   3 
   6 -10  12 6724.97 898.755   4 
  -6 -10 -12 7241.89 743.483   3 
   6 -10  13 6263.67 855.036   4 
  -6 -10 -13 8440.44 739.294   3 
  -6 -10 -14 9189.62 679.240   3 
   6 -10  14 9314.60 855.315   4 
   6 -10  15 1641.13 373.675   4 
  -6 -10 -15 398.193 140.969   3 
  -6 -11  15 5568.67 784.563   6 
   6 -11 -15 3118.13 497.922   3 
  -6 -11  14 1784.55 593.159   6 
   6 -11 -14 1526.07 435.725   3 
   6 -11 -13 24660.2 1392.90   3 
  -6 -11  13 24590.8 1485.43   6 
  -6 -11  12 40242.9 1946.12   6 
   6 -11 -12 38422.8 1786.74   3 
  -6 -11  11 21961.2 1538.62   6 
   6 -11 -11 21526.7 1397.40   3 
  -6 -11  10 33411.5 1904.22   6 
   6 -11 -10 35789.7 1771.62   3 
  -6 -11   9 4481.72 835.494   6 
   6 -11  -9 3776.58 687.454   3 
   6 -11  -8 18149.5 2260.40   2 
   6 -11  -8 16141.3 1228.70   3 
  -6 -11   8 16999.2 1394.76   6 
  -6 -11   7 5468.14 863.589   6 
   6 -11  -7 5675.75 1264.78   2 
   6 -11  -7 5559.39 793.990   3 
   6 -11  -6 12824.4 1752.82   2 
   6 -11  -6 16605.4 1224.19   3 
  -6 -11   6 15417.3 1330.07   6 
  -6 -11   5 1848.60 605.972   6 
   6 -11  -5 2168.19 825.349   2 
   6 -11  -5 1789.31 513.648   3 
   6 -11  -4 1310.28 471.974   3 
  -6 -11   4 395.998 535.741   6 
   6 -11  -4 947.048 636.577   2 
  -6 -11   3 370.147 402.307   6 
   6 -11  -3 1246.95 422.934   3 
  -6 -11   2 12768.3 1171.30   6 
   6 -11  -2 12698.1 1082.24   3 
  -6 -11   1 74055.6 2607.88   6 
   6 -11  -1 67469.2 2420.59   3 
  -6 -11   0 11779.9 1097.39   6 
   6 -11   0 11049.2 1070.66   3 
  -6 -11  -1 6962.94 867.440   6 
   6 -11   1 6468.67 836.432   3 
  -6 -11  -2 1857.86 544.645   6 
   6 -11   2 2190.46 609.703   3 
  -6 -11  -3 37642.5 2978.77   1 
  -6 -11  -3 40189.0 1899.15   6 
  -6 -11  -4 24667.8 1530.22   6 
  -6 -11  -4 23700.2 2497.37   1 
  -6 -11  -5 12391.3 1849.14   1 
  -6 -11  -6 2571.58 980.767   1 
   6 -11   8 2564.72 621.691   4 
  -6 -11  -9 12412.0 988.621   3 
   6 -11   9 12333.6 1160.96   4 
   6 -11  10 1654.76 579.464   4 
  -6 -11 -10 2131.52 510.936   3 
  -6 -11 -11 22523.1 1233.50   3 
   6 -11  11 22133.1 1453.75   4 
   6 -11  12-523.228 441.742   4 
  -6 -11 -12-1.56703 325.158   3 
  -6 -11 -13 17531.2 928.664   3 
   6 -11  13 17078.5 1157.25   4 
   6 -11  14 2007.72 413.919   4 
  -6 -11 -14 2560.35 362.679   6 
   6 -12 -15 4304.06 490.587   3 
  -6 -12  14 55964.7 1907.41   6 
   6 -12 -14 51598.9 1761.43   3 
  -6 -12  13 858.901 512.426   6 
   6 -12 -13 854.223 390.578   3 
  -6 -12  12 44797.3 2001.77   6 
   6 -12 -12 46536.2 1909.56   3 
  -6 -12  11 2121.09 707.064   6 
   6 -12 -11 1093.99 496.118   3 
  -6 -12  10 1688.20 628.544   6 
   6 -12 -10 1404.95 568.263   3 
  -6 -12   9 3335.32 751.141   6 
   6 -12  -9 4187.13 700.239   3 
  -6 -12   8 7010.39 971.935   6 
   6 -12  -8 6936.60 863.067   3 
  -6 -12   7 731.676 549.614   6 
   6 -12  -7 1128.01 546.740   3 
  -6 -12   6 77834.2 2911.53   6 
   6 -12  -6 75540.6 2594.54   3 
  -6 -12   5 1081.80 606.349   6 
   6 -12  -5 1046.13 516.405   3 
   6 -12  -4 84132.1 2737.09   3 
  -6 -12   4 82552.3 2995.45   6 
   6 -12  -3 11817.9 1100.45   3 
  -6 -12   3 11077.2 1143.06   6 
  -6 -12   2-210.038 545.205   6 
   6 -12  -2-59.0177 431.511   3 
  -6 -12   1 1024.96 594.619   6 
   6 -12  -1 120.896 465.555   3 
  -6 -12   0 2353.70 630.604   6 
   6 -12   0 3333.72 735.347   3 
  -6 -12  -1 2226.14 660.632   6 
   6 -12   1 2439.10 673.490   3 
  -6 -12  -2 2134.49 615.154   6 
  -6 -12  -3 988.572 528.285   6 
  -6 -12  -4 6790.46 900.192   6 
  -6 -12  -5 9462.07 1037.50   6 
  -6 -12  -6 2022.65 649.438   6 
  -6 -12 -10 12690.3 922.144   3 
  -6 -12 -11 649.014 321.209   3 
  -6 -12 -12 3136.48 507.374   6 
  -6 -12 -12 1819.94 316.006   3 
  -6 -12 -13 2032.52 379.599   6 
  -6 -12 -14 1219.83 243.903   6 
  -6 -13  14 1195.36 464.270   6 
   6 -13 -14-198.797 300.390   3 
  -6 -13  13 34.6780 413.896   6 
   6 -13 -13 280.458 320.427   3 
   6 -13 -12 26947.3 1411.37   3 
  -6 -13  12 27731.5 1484.69   6 
   6 -13 -11 977.451 478.496   3 
  -6 -13  11 654.716 531.099   6 
  -6 -13  10 25563.5 1599.48   6 
   6 -13 -10 24558.9 1462.18   3 
  -6 -13   9-736.928 671.426   6 
   6 -13  -9 1137.71 509.121   3 
   6 -13  -8 39717.6 1913.21   3 
  -6 -13   8 35911.1 2010.85   6 
  -6 -13   7 489.303 622.977   6 
   6 -13  -7 866.285 465.085   3 
  -6 -13   6 13498.8 1299.60   6 
   6 -13  -6 12281.0 1129.91   3 
  -6 -13   5-150.313 607.294   6 
   6 -13  -5-85.5455 469.251   3 
   6 -13  -4 34210.0 1822.94   3 
  -6 -13   4 36299.9 2037.65   6 
  -6 -13   3 255.115 533.717   6 
   6 -13  -3 482.013 511.397   3 
   6 -13  -2 15331.7 1304.84   3 
  -6 -13   2 17627.7 1407.19   6 
  -6 -13   1 13895.4 1255.69   6 
   6 -13  -1 17330.1 1399.46   3 
   6 -13   0 781.898 579.405   3 
  -6 -13   0 128.624 503.717   6 
  -6 -13  -1 1738.95 631.639   6 
   6 -13   1 1895.93 686.128   3 
  -6 -13  -2 9181.24 1021.87   6 
  -6 -13  -3 661.611 539.825   6 
  -6 -13  -4 29408.7 1689.24   6 
  -6 -13  -5 490.650 519.323   6 
  -6 -13  -6 677.285 549.017   6 
  -6 -13  -7 7682.71 932.858   6 
  -6 -13  -8 2242.99 627.621   6 
  -6 -13  -9-410.967 524.610   6 
  -6 -13 -10 720.514 425.028   6 
  -6 -13 -11 39.5275 352.661   6 
  -6 -13 -12 8440.07 664.628   6 
  -6 -13 -13 3162.31 365.796   6 
   6 -14 -14 1638.33 302.038   3 
  -6 -14  13 15613.4 935.455   6 
   6 -14 -13 15453.3 914.015   3 
  -6 -14  12 1245.79 500.912   6 
   6 -14 -12 1329.58 423.401   3 
  -6 -14  11 202.954 475.965   6 
   6 -14 -11 121.845 412.103   3 
  -6 -14  10 3318.10 704.669   6 
   6 -14 -10 3817.94 641.423   3 
   6 -14  -9 4375.16 741.169   3 
  -6 -14   9 4085.26 765.350   6 
  -6 -14   8-22.4967 636.958   6 
   6 -14  -8 729.168 501.343   3 
   6 -14  -7 6631.91 865.329   3 
  -6 -14   7 4722.18 858.604   6 
  -6 -14   6 9070.00 1111.22   6 
   6 -14  -6 10881.3 1088.10   3 
   6 -14  -5 9822.08 1061.76   3 
  -6 -14   5 11100.5 1188.30   6 
  -6 -14   4 244.029 605.960   6 
   6 -14  -4 653.960 515.346   3 
   6 -14  -3 1660.04 658.135   3 
  -6 -14   3 1865.43 730.722   6 
  -6 -14   2 10038.8 1156.16   6 
   6 -14  -2 7496.06 1005.36   3 
  -6 -14   1 2366.83 657.137   6 
   6 -14  -1 2107.17 570.648   3 
  -6 -14   0 3352.82 789.762   6 
   6 -14   0 3504.15 797.889   3 
  -6 -14  -1 15585.4 1309.18   6 
  -6 -14  -2 9265.05 1068.16   6 
  -6 -14  -3 56510.9 2305.73   6 
  -6 -14  -4 4243.21 800.280   6 
  -6 -14  -5 7311.51 974.877   6 
  -6 -14  -6 19433.8 1326.88   6 
  -6 -14  -7 1906.33 608.284   6 
  -6 -14  -8 2376.31 585.431   6 
  -6 -14  -9-88.2387 374.686   6 
  -6 -14 -10 5426.12 629.099   6 
  -6 -14 -11 260.972 286.813   6 
  -6 -14 -12 2673.34 356.630   6 
  -6 -15  13 9717.89 649.652   6 
   6 -15 -13 9128.25 627.429   3 
  -6 -15  12 3835.68 520.003   6 
   6 -15 -12 3329.99 489.265   3 
   6 -15 -11 20852.6 1161.98   3 
  -6 -15  11 23277.6 1228.16   6 
  -6 -15  10 150.472 411.369   6 
   6 -15 -10-281.110 408.274   3 
  -6 -15   9 2981.63 656.230   6 
   6 -15  -9 3597.55 665.544   3 
  -6 -15   8-189.528 562.351   6 
   6 -15  -8 149.631 409.147   3 
  -6 -15   7 1257.06 630.098   6 
   6 -15  -7 1158.70 553.247   3 
  -6 -15   6 924.669 588.638   6 
   6 -15  -6 922.075 541.814   3 
   6 -15  -5 21210.1 1456.45   3 
  -6 -15   5 23288.3 1628.77   6 
  -6 -15   4 598.773 538.804   6 
   6 -15  -4 941.533 609.518   3 
   6 -15  -3 16770.6 1375.09   3 
  -6 -15   3 19347.7 1481.70   6 
   6 -15  -2 25976.6 1684.40   3 
  -6 -15   2 26356.8 1681.32   6 
  -6 -15   1 173.458 593.930   6 
   6 -15  -1 798.041 501.230   3 
   6 -15   0 757.440 614.102   3 
  -6 -15   0 859.008 588.243   6 
  -6 -15  -1 22443.1 1508.25   6 
  -6 -15  -2 34.0640 532.257   6 
  -6 -15  -3 1227.92 566.784   6 
  -6 -15  -4-416.840 589.223   6 
  -6 -15  -5 4976.45 792.846   6 
  -6 -15  -6 1853.42 583.581   6 
  -6 -15  -7 5560.80 740.232   6 
  -6 -15  -8 101.201 399.874   6 
  -6 -15  -9 8646.17 739.461   6 
  -6 -15 -10 1820.93 382.635   6 
  -6 -15 -11 707.805 238.610   6 
  -6 -16  11 722.558 319.034   6 
   6 -16 -11 634.867 298.449   3 
  -6 -16  10 5649.32 641.961   6 
   6 -16 -10 5798.46 649.957   3 
  -6 -16   9 1463.98 509.450   6 
   6 -16  -9 1855.87 486.203   3 
  -6 -16   8 5663.14 768.797   6 
   6 -16  -8 4941.02 714.368   3 
  -6 -16   7 6416.51 850.273   6 
   6 -16  -7 7578.57 884.444   3 
  -6 -16   6 2769.73 707.374   6 
   6 -16  -6 3324.52 693.178   3 
   6 -16  -5 53137.7 2180.56   3 
  -6 -16   5 56901.5 2279.09   6 
  -6 -16   4 1729.40 633.994   6 
   6 -16  -4 853.861 546.152   3 
  -6 -16   3 247.070 531.585   6 
   6 -16  -3 313.138 477.064   3 
  -6 -16   2 39475.1 1918.99   6 
   6 -16  -2 35132.8 1897.45   3 
  -6 -16   1 670.305 574.598   6 
   6 -16  -1 1343.28 625.568   3 
  -6 -16   0 34150.5 1752.35   6 
  -6 -16  -1 5742.57 831.206   6 
  -6 -16  -2 19039.6 1327.36   6 
  -6 -16  -3 8014.80 928.284   6 
  -6 -16  -4 1397.36 547.343   6 
  -6 -16  -5 851.257 489.749   6 
  -6 -16  -6 1058.58 457.572   6 
  -6 -16  -7 770.048 409.185   6 
  -6 -16  -8 235.492 336.155   6 
  -6 -16  -9 681.708 296.014   6 
  -6 -16 -10 120.061 204.723   6 
   6 -17 -10 1768.82 361.461   3 
   6 -17  -9 2666.00 473.247   3 
  -6 -17   9 2398.00 430.146   6 
  -6 -17   8-52.3921 334.406   6 
   6 -17  -8 533.903 404.924   3 
  -6 -17   7 9479.60 875.837   6 
   6 -17  -7 10599.6 901.473   3 
  -6 -17   6 3470.17 624.467   6 
   6 -17  -6 3153.67 576.680   3 
  -6 -17   5 2884.88 584.615   6 
   6 -17  -5 3253.34 610.023   3 
  -6 -17   4 50768.4 1961.23   6 
   6 -17  -4 47595.8 1976.75   3 
  -6 -17   3 2005.59 548.210   6 
   6 -17  -3 1036.27 529.461   3 
  -6 -17   2 11823.8 1009.44   6 
  -6 -17   1 3137.93 644.445   6 
  -6 -17   0 3790.13 663.781   6 
  -6 -17  -1 368.161 448.573   6 
  -6 -17  -2 4763.02 696.448   6 
  -6 -17  -3 890.986 456.151   6 
  -6 -17  -4 15132.8 992.893   6 
  -6 -17  -5 512.088 366.182   6 
  -6 -17  -6 1450.99 401.378   6 
  -6 -17  -7 4902.65 523.975   6 
  -6 -17  -8 98.7808 224.514   6 
   6 -18  -8 114.023 230.605   3 
  -6 -18   7 1188.01 332.621   6 
   6 -18  -7 1069.57 335.892   3 
   6 -18  -6 14143.3 953.161   3 
  -6 -18   6 14152.9 868.261   6 
  -6 -18   5 1532.76 420.277   6 
   6 -18  -5 1063.88 423.543   3 
  -6 -18   4 4753.46 603.242   6 
  -6 -18   3 2112.77 454.196   6 
  -6 -18   2 916.769 401.272   6 
  -6 -18   1 2613.53 508.447   6 
  -6 -18   0 399.462 365.676   6 
  -6 -18  -1 685.286 392.384   6 
  -6 -18  -2 14763.8 921.663   6 
  -6 -18  -3 803.400 348.716   6 
  -6 -18  -4 1734.32 391.303   6 
  -6 -18  -5-85.8614 235.797   6 
  -6 -18  -6 661.268 260.416   6 
  -6 -18  -7 1271.44 239.023   6 
  -6 -19   4 9534.76 596.785   6 
  -6 -19   3 3559.79 422.624   6 
  -6 -19   2 595.292 275.169   6 
  -6 -19   1 965.687 286.323   6 
  -6 -19   0 2973.12 403.293   6 
  -6 -19  -1 289.935 243.449   6 
  -6 -19  -2 10989.1 653.892   6 
  -6 -19  -3 7609.58 518.927   6 
  -7   0  20 850.865 333.430   5 
  -7   0  19 194.301 376.740   5 
  -7   0  18 2809.04 647.966   5 
  -7   0  17 374.121 523.553   5 
  -7   0  16 1590.04 646.236   5 
  -7   0  15 239.242 547.505   5 
  -7   0  14 216.251 446.390   5 
  -7   0  13 281.148 425.825   5 
  -7   0  12 5662.61 796.615   5 
  -7   0  11 796.808 488.169   6 
  -7   0  11-220.335 403.811   5 
   7   0 -11 134.551 453.242   2 
   7   0 -10 103604. 4246.05   2 
  -7   0  10 102093. 2609.04   5 
  -7   0  10 104841. 2705.13   6 
   7   0  -9 418.680 500.358   2 
   7   0  -8 11766.7 1427.50   2 
   7   0  -7 199.493 393.506   2 
   7   0  -6 19043.7 1696.53   2 
  -7   0   5 70.3694 418.228   1 
  -7   0   4 1870.32 660.603   1 
  -7   0   3-309.961 483.310   1 
  -7   0   2 173488. 4898.94   1 
  -7   0   1 525.718 505.719   1 
  -7   0   0 838.327 602.829   1 
  -7   0  -1 334.079 507.421   1 
  -7   0  -2 28751.2 2137.52   1 
  -7   0  -3 577.179 641.731   1 
  -7   0  -4 77432.8 3641.20   1 
  -7   0  -5-205.680 526.282   1 
  -7   0  -6 219516. 6456.25   1 
   7   0   7-565.965 402.896   4 
  -7   0  -7-1153.75 665.197   1 
  -7   0  -8 24595.2 2345.85   1 
   7   0   8 24277.5 1514.21   4 
  -7   0  -9-6.31204 424.295   1 
   7   0   9-439.078 470.466   4 
  -7   0 -10 6968.77 1359.32   1 
   7   0  10 8579.75 1029.29   4 
   7   0  11-339.721 520.095   4 
   7   0  12 19937.6 1478.15   4 
   7   0  13-380.728 511.267   4 
   7   0  14 3540.00 682.639   4 
   7   0  15-15.9755 394.118   4 
   7   0  16 3857.76 544.136   4 
   7   0  17-20.7478 213.777   4 
  -7  -1  20 127.914 285.234   5 
  -7   1  20 201.448 278.814   5 
  -7  -1  19 910.504 429.497   5 
  -7   1  19 1442.62 472.835   5 
  -7  -1  18 1571.97 559.521   5 
  -7   1  18 1725.31 596.642   5 
  -7  -1  17 11425.6 1036.49   5 
  -7   1  17 10669.4 1022.99   5 
  -7   1  16 20834.6 1411.55   5 
  -7  -1  16 20258.5 1372.68   5 
  -7   1  15 46109.2 2026.82   5 
  -7  -1  15 45026.3 2025.81   5 
  -7  -1  14 14152.8 1188.68   5 
  -7   1  14 15916.4 1222.73   5 
  -7  -1  13 3375.28 678.663   5 
  -7   1  13 3245.81 654.413   5 
   7  -1 -12 15369.0 1892.41   2 
  -7   1  12 16124.6 1169.75   5 
  -7  -1  12 16062.0 1162.71   5 
  -7  -1  12 20664.4 1404.13   6 
  -7  -1  11 3352.99 661.253   6 
   7  -1 -11 3019.97 908.802   2 
  -7  -1  11 3028.08 569.540   5 
  -7   1  11 2778.07 525.459   5 
  -7  -1  10 5744.41 723.322   6 
  -7  -1  10 7826.62 769.576   5 
  -7   1  10 7293.56 742.334   5 
   7  -1 -10 7551.93 1278.60   2 
   7   1 -10 6930.79 1151.54   2 
   7  -1  -9 23104.3 2045.22   2 
   7   1  -9 22073.4 1881.70   2 
   7  -1  -8 35233.4 2415.44   2 
   7   1  -8 38300.4 2348.59   2 
   7   1  -7 147177. 4428.26   2 
   7  -1  -7 147082. 4699.74   2 
   7   1  -6 34368.9 2133.30   2 
   7  -1  -6 35008.6 2259.21   2 
  -7  -1   5 5134.82 911.626   1 
  -7  -1   4 1807.96 584.379   1 
  -7   1   4 1310.84 606.199   1 
  -7  -1   3 72044.1 3164.12   1 
  -7   1   3 69616.1 3164.49   1 
  -7  -1   2 41395.5 2437.93   1 
  -7   1   2 43798.6 2539.53   1 
  -7  -1   1 50808.9 2665.05   1 
  -7   1   1 59008.3 2955.02   1 
  -7  -1   0 50501.9 2737.42   1 
  -7   1   0 50823.3 2750.38   1 
  -7  -1  -1 200234. 5434.14   1 
  -7   1  -1 200322. 5525.88   1 
  -7  -1  -2 1809.83 790.759   1 
  -7   1  -2 2225.38 749.625   1 
  -7  -1  -3 49289.7 2829.42   1 
  -7   1  -3 54935.1 3006.66   1 
  -7  -1  -4 13808.6 1608.92   1 
  -7   1  -4 15248.2 1665.58   1 
  -7   1  -5 2836.58 794.572   1 
  -7  -1  -5 3329.82 1012.86   1 
  -7   1  -6 6159.65 1177.64   1 
  -7  -1  -6 5067.85 1091.42   1 
  -7  -1  -7 15939.4 1888.58   1 
  -7   1  -7 15725.3 1809.96   1 
   7  -1   7 17342.5 1299.87   4 
  -7  -1  -8 36253.1 2860.31   1 
  -7   1  -8 41322.8 2944.25   1 
   7   1   8 43525.7 1954.00   4 
   7  -1   8 39451.7 1972.04   4 
  -7   1  -9 14716.6 1852.42   1 
  -7  -1  -9 17286.6 2111.35   1 
   7   1   9 17043.5 1281.65   4 
   7  -1   9 16561.8 1334.17   4 
  -7   1 -10 7217.18 1372.85   1 
   7   1  10 11154.5 1106.16   4 
   7  -1  10 11576.7 1163.84   4 
  -7  -1 -10 11772.9 1854.04   1 
  -7  -1 -11-657.856 593.466   1 
   7   1  11 537.924 440.930   4 
   7  -1  11 575.575 474.722   4 
   7   1  12 13953.3 1209.64   4 
   7  -1  12 13900.1 1290.53   4 
   7   1  13 2070.92 582.134   4 
   7  -1  13 1329.25 665.801   4 
   7  -1  14 7848.85 936.826   4 
   7   1  14 8024.20 850.027   4 
   7   1  15 494.718 355.268   4 
   7  -1  15 1171.02 509.378   4 
   7   1  16 384.636 309.088   4 
   7  -1  16 506.773 382.115   4 
   7  -1  17 3629.34 453.702   4 
  -7  -2  20 3820.96 477.374   5 
  -7   2  20 3541.03 496.614   5 
  -7   2  19 10806.7 894.833   5 
  -7  -2  19 10803.7 859.058   5 
  -7   2  18 34854.6 1636.20   5 
  -7  -2  18 32752.8 1566.50   5 
  -7  -2  17 18604.6 1292.92   5 
  -7   2  17 19472.1 1341.39   5 
  -7  -2  16 3691.09 687.677   5 
  -7   2  16 3762.10 796.029   5 
  -7   2  15 2.42889 555.333   5 
  -7  -2  15-237.287 452.588   5 
  -7  -2  14 25739.5 1540.33   5 
  -7   2  14 25279.7 1515.28   5 
  -7  -2  13 17095.2 1271.70   5 
  -7   2  13 16208.0 1202.96   5 
   7  -2 -13 15743.3 1980.45   2 
  -7  -2  13 18335.8 1405.35   6 
   7  -2 -12 17564.9 2075.01   2 
  -7  -2  12 19459.8 1287.56   5 
  -7   2  12 20952.9 1307.29   5 
  -7  -2  12 19025.2 1344.94   6 
  -7  -2  11 89779.3 2688.07   6 
   7  -2 -11 83087.6 4223.85   2 
  -7  -2  11 87205.3 2546.93   5 
  -7   2  11 85234.6 2477.87   5 
  -7  -2  10 37669.8 1694.73   6 
   7  -2 -10 35636.9 2689.91   2 
  -7  -2  10 38397.9 1648.50   5 
  -7   2  10 33928.3 1526.18   5 
   7   2  -9 60962.9 2940.34   2 
   7  -2  -9 59598.3 3357.46   2 
   7  -2  -8 130436. 4762.55   2 
   7   2  -8 123993. 4106.47   2 
   7   2  -7 32980.3 2050.57   2 
   7  -2  -7 34110.4 2370.72   2 
   7   2  -6 90728.0 3312.21   2 
   7  -2  -6 87382.1 3647.54   2 
   7  -2  -5 11582.2 1361.67   2 
  -7  -2   5 8270.87 1070.58   1 
  -7   2   4 26335.2 1972.56   1 
  -7  -2   4 26074.2 1889.90   1 
  -7  -2   3 79091.9 3237.57   1 
  -7   2   3 73582.6 3301.01   1 
  -7  -2   2 8054.13 1122.12   1 
  -7   2   2 8037.46 1176.85   1 
  -7  -2   1 22212.9 1765.21   1 
  -7   2   1 28940.8 2100.28   1 
  -7   2   0 2434.14 770.393   1 
  -7  -2   0 2911.24 771.120   1 
  -7  -2  -1 8450.45 1215.90   1 
  -7   2  -1 8324.48 1240.56   1 
  -7  -2  -2 31615.0 2281.13   1 
  -7   2  -2 33974.6 2366.65   1 
  -7  -2  -3 28173.5 2219.90   1 
  -7   2  -3 29358.3 2224.82   1 
  -7   2  -4 2184.45 717.943   1 
  -7  -2  -4 2057.64 676.655   1 
  -7  -2  -5 31259.1 2498.42   1 
  -7   2  -5 29024.1 2306.64   1 
  -7   2  -6 1504.74 705.500   1 
  -7  -2  -6 1200.41 784.120   1 
  -7  -2  -7 36915.3 2866.32   1 
  -7   2  -7 37357.7 2749.07   1 
   7  -2   7 39117.5 1942.98   4 
   7   2   8 456.888 373.859   4 
  -7   2  -8-534.552 558.705   1 
   7  -2   8 25.0158 463.207   4 
  -7  -2  -8-138.218 656.699   1 
   7   2   9 4266.87 671.477   4 
  -7   2  -9 3413.58 954.186   1 
   7  -2   9 4299.90 797.742   4 
   7   2  10 34.7849 417.776   4 
   7  -2  10 334.330 498.026   4 
  -7  -2 -10 396.738 977.820   1 
   7  -2  11 7791.14 1030.48   4 
   7   2  11 8302.55 921.303   4 
  -7  -2 -11 10294.3 1802.60   1 
   7   2  12 26.7756 394.413   4 
   7  -2  12-364.421 600.253   4 
   7   2  13 5068.75 724.025   4 
   7  -2  13 4920.81 847.724   4 
   7   2  14 2357.15 516.741   4 
   7  -2  14 1661.06 608.200   4 
   7  -2  15 1187.27 524.274   4 
   7  -2  16 1747.74 478.748   4 
  -7  -2 -17 18894.4 874.127   3 
   7  -2  17 19216.3 963.734   4 
  -7  -3  20 16034.9 825.412   5 
  -7   3  20 17856.4 957.683   5 
  -7  -3  19 31.8813 309.951   5 
  -7   3  19-248.276 381.141   5 
  -7  -3  18 28224.4 1423.98   5 
  -7   3  18 28416.9 1465.53   5 
  -7  -3  17 2010.63 615.792   5 
  -7   3  17 1151.43 541.373   5 
  -7  -3  16 2771.64 668.180   5 
  -7   3  16 2524.15 685.184   5 
  -7  -3  15 66781.4 2404.66   5 
  -7   3  15 68006.6 2443.33   5 
  -7  -3  14 561.440 498.224   5 
  -7   3  14 143.316 471.424   5 
  -7  -3  13 33268.5 1804.58   6 
   7  -3 -13 28598.5 2759.67   2 
  -7  -3  13 32518.4 1672.18   5 
  -7   3  13 31448.5 1654.44   5 
  -7  -3  12 155.881 518.349   6 
  -7  -3  12 862.765 454.969   5 
   7  -3 -12 641.689 694.686   2 
  -7   3  12 1450.50 519.723   5 
  -7  -3  11 60232.0 2231.49   6 
  -7  -3  11 60209.4 2131.10   5 
  -7   3  11 61173.1 2102.25   5 
   7  -3 -11 61419.2 3751.21   2 
  -7  -3  10 8520.00 865.972   6 
  -7  -3  10 6220.67 735.421   5 
   7  -3 -10 7234.57 1324.78   2 
  -7   3  10 5135.05 640.295   5 
   7  -3  -9 4710.05 1104.22   2 
  -7  -3   9 5310.54 661.548   5 
   7  -3  -8 2643.19 911.719   2 
   7   3  -7 13917.8 1283.09   2 
   7  -3  -7 11835.1 1522.26   2 
   7   3  -6 4110.62 735.038   2 
   7  -3  -6 6102.28 1136.27   2 
  -7  -3   5 4307.11 812.686   1 
   7  -3  -5 4152.41 953.222   2 
  -7  -3   4 862.208 538.618   1 
  -7   3   3 2302.33 779.709   1 
  -7  -3   3 2310.26 704.834   1 
  -7  -3   2 86713.1 3444.96   1 
  -7   3   2 88494.7 3676.39   1 
  -7  -3   1 27659.1 2019.16   1 
  -7   3   1 30636.7 2215.89   1 
  -7  -3   0-77.3233 521.743   1 
  -7   3   0 26.0538 549.913   1 
  -7   3  -1 65841.5 3233.81   1 
  -7  -3  -1 63752.7 3113.06   1 
  -7   3  -2 9608.01 1318.14   1 
  -7  -3  -2 8013.78 1253.34   1 
  -7  -3  -3 3360.17 885.770   1 
  -7   3  -3 4324.33 957.014   1 
  -7  -3  -4 12259.5 1560.02   1 
  -7   3  -4 12295.3 1519.86   1 
  -7   3  -5 9695.49 1350.35   1 
  -7  -3  -5 9221.00 1460.30   1 
  -7   3  -6 978.634 589.595   1 
  -7  -3  -6-48.0202 711.355   1 
  -7  -3  -7 70828.1 4042.58   1 
  -7   3  -7 68773.7 3711.81   1 
   7  -3   7 64124.6 2542.74   4 
  -7   3  -8 532.307 780.829   1 
  -7  -3  -8 171.655 874.508   1 
   7  -3   8 480.870 487.537   4 
  -7  -3  -9 17456.7 2217.37   1 
   7  -3   9 19127.7 1487.99   4 
   7  -3  10 288.386 535.001   4 
  -7  -3 -10 249.840 619.803   1 
   7  -3  11-28.4969 584.053   4 
   7  -3  12 8527.95 1131.36   4 
   7  -3  13-708.250 663.680   4 
   7  -3  14 12761.9 1199.63   4 
   7  -3  15 15365.0 1185.22   4 
  -7  -3 -16 18991.6 996.336   3 
   7  -3  16 22414.3 1223.66   4 
  -7  -3 -17 3042.46 393.616   3 
   7  -3  17 2557.59 435.046   4 
  -7   4  20 2430.57 389.763   5 
  -7  -4  19 98.1340 280.750   5 
  -7   4  19 397.483 373.100   5 
  -7  -4  18 20062.9 1174.39   5 
  -7   4  18 23586.2 1318.98   5 
  -7  -4  17 14016.2 1072.08   5 
  -7   4  17 15440.0 1175.50   5 
  -7  -4  16 11092.5 1021.08   5 
  -7   4  16 11894.9 1072.78   5 
  -7  -4  15 6607.90 855.813   5 
  -7   4  15 7608.86 926.665   5 
  -7  -4  14 3503.65 660.983   5 
  -7   4  14 2968.98 671.947   5 
  -7  -4  13 12388.5 1179.34   6 
  -7  -4  13 12096.2 1096.22   5 
  -7   4  13 14054.2 1130.71   5 
   7  -4 -13 10965.9 1830.24   2 
  -7  -4  12 1789.23 549.625   6 
  -7  -4  12 1442.66 529.109   5 
   7  -4 -12 1879.59 914.241   2 
  -7   4  12 1300.97 496.136   5 
   7  -4 -11 17393.2 2097.75   2 
  -7  -4  11 18703.6 1240.14   5 
  -7   4  11 18465.5 1193.16   5 
  -7  -4  11 17914.5 1278.68   6 
  -7  -4  10 58931.3 2181.80   6 
   7  -4 -10 56774.0 3580.00   2 
  -7   4  10 56328.9 1961.56   5 
  -7  -4  10 61883.2 2116.57   5 
  -7   4   9 41256.6 1611.41   5 
  -7  -4   9 43387.2 1754.87   5 
   7  -4  -9 43244.7 3045.48   2 
  -7  -4   9 44255.9 1850.52   6 
   7  -4  -8 31397.9 2535.44   2 
   7  -4  -7 3873.51 979.952   2 
   7  -4  -6 2750.53 801.917   2 
  -7  -4   5 1202.16 458.325   1 
   7  -4  -5 1173.63 574.170   2 
  -7  -4   4 1928.92 613.890   1 
   7  -4  -4 1593.20 727.986   2 
  -7  -4   3 37337.5 2244.35   1 
  -7   4   2 53876.9 2965.82   1 
  -7  -4   2 54564.9 2730.25   1 
  -7  -4   1 21502.6 1766.98   1 
  -7   4   1 22514.1 1927.24   1 
  -7  -4   0 195.089 478.847   1 
  -7   4   0 323.467 423.869   1 
  -7   4  -1 5249.79 1048.11   1 
  -7  -4  -1 5080.19 1011.50   1 
  -7  -4  -2 14013.1 1581.75   1 
  -7   4  -2 15274.1 1645.78   1 
  -7   4  -3 5976.23 1098.42   1 
  -7  -4  -3 4201.46 1083.65   1 
  -7   4  -4 2390.72 715.458   1 
  -7  -4  -4 1732.64 812.534   1 
  -7   4  -5 22868.7 2082.06   1 
  -7  -4  -5 27010.0 2402.22   1 
   7  -4   6 1282.24 484.697   4 
  -7  -4  -6 1459.01 871.857   1 
  -7   4  -6 2497.30 798.703   1 
  -7  -4  -7 79439.9 4414.95   1 
  -7   4  -7 81385.7 4031.10   1 
   7  -4   7 77658.5 2846.11   4 
  -7  -4  -8 48853.5 3549.24   1 
   7  -4   8 51810.0 2420.54   4 
   7  -4   9 2670.52 751.832   4 
  -7  -4  -9 778.313 768.288   1 
  -7  -4 -10 86068.7 4897.25   1 
   7  -4  10 88935.3 3215.91   4 
   7  -4  11 15778.4 1437.83   4 
   7  -4  12 21726.9 1638.79   4 
   7  -4  13 3173.61 821.684   4 
   7  -4  14 5847.43 877.173   4 
  -7  -4 -15 69.4954 311.560   3 
   7  -4  15-90.8574 474.719   4 
  -7  -4 -16 3257.25 447.987   3 
   7  -4  16 3903.89 601.199   4 
   7  -4  17 319.773 274.762   4 
  -7  -4 -17-42.3872 158.667   3 
  -7   5  20 275.887 233.995   5 
  -7   5  19 942.550 391.151   5 
  -7   5  18 694.598 440.680   5 
  -7  -5  18 821.632 391.264   5 
  -7  -5  17 1149.31 432.527   5 
  -7   5  17 1866.54 565.768   5 
  -7  -5  16 10348.5 985.007   5 
  -7   5  16 10625.8 1014.15   5 
  -7  -5  15 4829.39 784.802   5 
  -7   5  15 5731.02 827.650   5 
  -7  -5  14 5782.63 1011.55   6 
  -7  -5  14 4651.45 749.320   5 
  -7   5  14 4896.13 775.216   5 
  -7  -5  13 1328.16 680.254   6 
  -7  -5  13 1788.96 553.336   5 
  -7   5  13 1771.18 540.554   5 
  -7  -5  12 4420.85 842.276   6 
  -7  -5  12 3063.76 600.142   5 
   7  -5 -12 1869.20 847.120   2 
  -7   5  12 2667.10 576.154   5 
  -7  -5  11 24.6951 403.157   6 
  -7  -5  11-6.67448 370.265   5 
   7  -5 -11 586.757 732.808   2 
  -7   5  11 186.849 357.566   5 
  -7  -5  10 437.115 400.535   6 
  -7  -5  10 841.508 388.513   5 
   7  -5 -10 146.808 883.747   2 
  -7   5  10 701.385 379.262   5 
  -7  -5   9 7528.53 824.685   5 
  -7   5   9 6481.57 665.915   5 
  -7  -5   9 8092.56 851.417   6 
   7  -5  -9 7506.15 1438.62   2 
  -7  -5   8 99514.2 2729.84   6 
   7  -5  -8 95364.1 4483.60   2 
   7  -5  -7 2670.75 849.475   2 
   7  -5  -6 8207.24 1324.24   2 
   7  -5  -5 12854.5 1563.44   2 
   7  -5  -4 33573.4 2402.37   2 
  -7  -5   4 32243.5 2023.45   1 
  -7  -5   3 3676.86 775.318   1 
  -7  -5   2 24051.7 1867.74   1 
  -7   5   1 20037.0 1873.94   1 
  -7  -5   1 19060.0 1673.76   1 
  -7   5   0 18010.7 1775.81   1 
  -7  -5   0 18352.8 1717.80   1 
  -7  -5  -1 17402.4 1780.21   1 
  -7   5  -1 20684.8 1911.01   1 
  -7  -5  -2 3321.54 912.219   1 
  -7   5  -2 2699.84 784.454   1 
  -7  -5  -3 2191.72 930.990   1 
  -7   5  -3 496.659 622.746   1 
  -7  -5  -4-22.7621 583.544   1 
  -7   5  -4 1106.23 749.738   1 
  -7  -5  -5 52031.7 3388.18   1 
  -7   5  -5 54656.5 3245.06   1 
   7  -5   5 52470.7 2297.97   4 
   7  -5   6 6447.55 899.605   4 
  -7   5  -6 6468.49 1233.17   1 
  -7  -5  -6 9016.73 1571.56   1 
   7  -5   7 4554.28 852.616   4 
  -7  -5  -7 2964.16 969.731   1 
  -7  -5  -8 9758.51 1711.67   1 
   7  -5   8 10671.8 1149.04   4 
   7  -5   9 431.910 546.788   4 
  -7  -5  -9 635.967 798.545   1 
   7  -5  10 4735.19 942.968   4 
  -7  -5 -10 5391.55 1413.82   1 
   7  -5  11 617.403 653.913   4 
   7  -5  12 739.595 679.001   4 
  -7  -5 -13 52936.2 1945.67   3 
   7  -5  13 47614.3 2326.32   4 
  -7  -5 -14 1326.61 409.888   3 
   7  -5  14 1659.15 628.135   4 
  -7  -5 -15 23357.0 1139.01   3 
   7  -5  15 23438.4 1407.69   4 
  -7  -5 -16 12208.4 730.648   3 
   7  -5  16 13030.7 932.174   4 
   7  -5  17 3463.83 440.659   4 
  -7   6  20 8235.33 552.006   5 
  -7   6  19 612.341 326.213   5 
  -7   6  18-265.012 356.123   5 
  -7  -6  17 5534.32 663.456   5 
  -7   6  17 4804.20 700.460   5 
  -7  -6  16 108.847 384.737   5 
  -7   6  16 770.149 502.982   5 
  -7  -6  15 20122.1 1511.53   6 
  -7  -6  15 16267.4 1198.57   5 
  -7   6  15 16346.9 1209.41   5 
  -7  -6  14 16547.8 1393.55   6 
  -7   6  14 16120.5 1201.06   5 
  -7  -6  14 15155.1 1219.18   5 
  -7  -6  13 287.581 466.439   5 
  -7   6  13 339.263 494.778   5 
  -7  -6  13-671.895 700.301   6 
  -7  -6  12 7417.21 946.189   6 
  -7  -6  12 6747.35 846.878   5 
  -7   6  12 6529.47 779.870   5 
   7  -6 -12 8196.33 1709.00   2 
  -7  -6  11 7975.32 903.646   5 
  -7   6  11 8358.22 851.632   5 
  -7  -6  11 7220.04 913.240   6 
   7  -6 -11 6436.06 1416.49   2 
  -7  -6  10 12.4135 397.313   6 
  -7  -6  10 440.493 373.949   5 
   7  -6 -10 838.251 654.950   2 
  -7   6  10 95.8465 327.482   5 
  -7  -6   9 92.9198 384.200   6 
  -7  -6   9 181.653 351.887   5 
   7  -6  -9-59.7005 660.526   2 
  -7   6   9 1498.02 436.308   5 
  -7  -6   8 2955.52 556.685   6 
   7  -6  -8 3601.91 1098.02   2 
  -7  -6   8 3559.17 596.016   5 
  -7  -6   7 6353.11 740.525   6 
   7  -6  -7 7322.60 1330.37   2 
   7  -6  -6 17607.6 1917.94   2 
   7  -6  -5 62828.6 3433.05   2 
   7  -6  -4 36131.0 2571.12   2 
   7  -6  -3 67236.0 3403.32   2 
  -7  -6   3 58916.0 2798.91   1 
  -7  -6   2 9381.36 1178.79   1 
  -7  -6   1 6493.72 1047.84   1 
  -7  -6   0 17209.4 1695.12   1 
  -7   6  -1 7852.53 1240.20   1 
  -7  -6  -1 8583.37 1279.05   1 
  -7  -6  -2 5075.54 1157.67   1 
  -7   6  -2 6497.63 1129.05   1 
  -7  -6  -3 22371.8 2166.34   1 
  -7   6  -3 24013.9 2086.31   1 
  -7  -6  -4 2288.65 908.132   1 
  -7   6  -4 2889.30 912.747   1 
   7  -6   5 1233.58 491.147   4 
  -7   6  -5 2706.81 797.371   1 
  -7  -6  -5 1369.72 803.256   1 
  -7  -6  -6 30646.5 2796.60   1 
   7  -6   6 26668.9 1762.90   4 
   7  -6   7 1476.48 609.841   4 
  -7  -6  -7 1101.86 571.116   1 
   7  -6   8 22155.0 1701.08   4 
  -7  -6  -8 21317.9 2484.92   1 
  -7  -6  -9 33082.3 3107.94   1 
   7  -6   9 32699.0 2048.32   4 
  -7  -6 -10 2554.27 551.437   3 
   7  -6  10 1145.32 621.692   4 
  -7  -6 -11 57042.2 2063.89   3 
   7  -6  11 51237.9 2546.70   4 
  -7  -6 -12 690.137 390.464   3 
   7  -6  12 1193.08 690.024   4 
  -7  -6 -13 5711.27 681.868   3 
   7  -6  13 4930.98 913.448   4 
  -7  -6 -14 11014.9 852.075   3 
   7  -6  14 11026.5 1074.90   4 
   7  -6  15 565.774 476.330   4 
  -7  -6 -15 587.701 312.436   3 
   7  -6  16 511.311 351.693   4 
  -7  -6 -16 217.792 191.038   3 
   7  -6  17 3030.09 397.146   4 
  -7   7  19 19900.2 922.430   5 
  -7   7  18 4619.69 558.794   5 
  -7   7  17 20095.0 1158.90   5 
  -7   7  16 4412.73 688.052   5 
  -7  -7  15 3126.83 600.656   5 
  -7   7  15 2629.15 576.537   5 
  -7  -7  14 20704.1 1495.19   6 
  -7   7  14 21175.4 1323.78   5 
  -7  -7  14 19979.7 1317.49   5 
  -7  -7  13 1471.78 636.286   6 
  -7  -7  13 1083.12 501.671   5 
  -7   7  13 638.469 446.197   5 
  -7  -7  12 12118.3 1188.72   6 
  -7  -7  12 11654.9 1074.44   5 
  -7   7  12 10398.7 942.985   5 
  -7  -7  11 10267.0 1112.35   6 
  -7  -7  11 10951.4 1003.11   5 
  -7   7  11 10094.7 889.812   5 
   7  -7 -11 9827.13 1759.00   2 
  -7  -7  10 6306.50 875.469   6 
  -7   7  10 8138.23 761.216   5 
  -7  -7  10 7303.56 819.437   5 
   7  -7 -10 6102.25 1386.95   2 
  -7  -7   9 25394.1 1548.34   6 
   7  -7  -9 25693.8 2564.70   2 
  -7  -7   9 25878.5 1453.35   5 
  -7  -7   8 1668.90 509.480   6 
  -7  -7   8 1359.32 449.796   5 
   7  -7  -8 2431.69 965.967   2 
   7  -7  -7 20866.3 2192.82   2 
  -7  -7   7 21791.5 1381.45   6 
  -7  -7   7 22116.5 1299.58   5 
  -7  -7   6 4230.01 643.569   6 
   7  -7  -6 4111.56 1139.43   2 
   7  -7  -5 19834.0 2037.12   2 
   7  -7  -4 771.781 682.058   2 
   7  -7  -3 29219.0 2328.85   2 
   7  -7  -2 26562.8 2204.39   2 
  -7  -7   2 25441.8 1887.60   1 
   7  -7  -1 63575.5 3333.64   2 
  -7  -7   1 56711.7 2954.14   1 
  -7  -7   0 6515.89 1108.46   1 
  -7  -7  -1 47092.6 2917.03   1 
  -7  -7  -2 8914.80 1409.97   1 
  -7  -7  -3-88.0621 520.464   1 
   7  -7   4-89.8684 464.400   4 
  -7  -7  -4 952.383 757.467   1 
   7  -7   5 6269.06 976.605   4 
  -7  -7  -5 7919.59 1461.31   1 
  -7  -7  -6 10009.8 1624.43   1 
   7  -7   6 9570.46 1133.00   4 
  -7  -7  -7 26246.2 2748.73   1 
   7  -7   7 24267.1 1763.23   4 
   7  -7   8 1964.15 759.307   4 
  -7  -7  -8 3535.98 1089.39   1 
   7  -7   9 1299.57 676.035   4 
   7  -7  10-121.105 606.944   4 
  -7  -7 -11 5536.09 713.274   3 
   7  -7  11 4160.85 882.783   4 
  -7  -7 -12 552.234 432.257   3 
   7  -7  12 563.523 627.055   4 
   7  -7  13 5618.27 951.790   4 
  -7  -7 -13 5170.09 629.964   3 
  -7  -7 -14 11831.7 829.212   3 
   7  -7  14 9501.89 971.074   4 
  -7  -7 -15 12189.1 737.931   3 
   7  -7  15 11243.0 944.670   4 
   7  -7  16 1910.44 392.113   4 
  -7   8  18 532.967 297.652   5 
  -7   8  17 572.067 332.522   5 
  -7   8  16 1635.23 471.283   5 
  -7  -8  15 3841.72 907.435   6 
  -7   8  15 2312.16 558.688   5 
  -7  -8  14 807.046 671.144   6 
  -7   8  14 189.355 392.167   5 
  -7  -8  13 2395.94 735.419   6 
  -7  -8  13 2260.56 569.190   5 
  -7   8  13 1555.46 460.493   5 
  -7  -8  12 4759.87 914.206   6 
  -7  -8  12 3826.24 682.883   5 
  -7   8  12 3733.13 612.608   5 
  -7  -8  11 2355.63 719.722   6 
  -7  -8  11 1436.29 499.969   5 
  -7   8  11 2790.83 494.970   5 
  -7  -8  10 3334.44 767.598   6 
  -7  -8  10 3189.76 632.537   5 
   7  -8 -10 2412.52 940.495   2 
  -7  -8   9 647.869 513.012   6 
  -7  -8   9 1407.19 482.090   5 
   7  -8  -9 1241.11 913.149   2 
  -7  -8   8 2677.07 673.823   6 
  -7  -8   8 1787.30 447.327   5 
   7  -8  -8 1199.70 829.084   2 
  -7  -8   7 14763.8 1191.23   6 
  -7  -8   7 12301.5 1024.97   5 
   7  -8  -7 12571.7 1800.10   2 
  -7  -8   6 9141.97 924.799   6 
  -7  -8   6 11341.7 978.867   5 
   7  -8  -6 8342.56 1427.29   2 
   7  -8  -5 25801.2 2372.35   2 
  -7  -8   5 24498.0 1453.46   6 
  -7  -8   5 22752.3 1321.66   5 
   7  -8  -4 34702.6 2668.48   2 
  -7  -8   4 34594.2 1601.23   5 
  -7  -8   4 36774.5 1732.04   6 
  -7  -8   3 6273.96 730.840   6 
   7  -8  -3 4211.20 1059.26   2 
   7  -8  -2 528.736 483.190   2 
   7  -8  -1 51075.8 3066.73   2 
  -7  -8   1 46413.7 2724.19   1 
  -7  -8   0 8571.35 860.566   5 
   7  -8   0 6824.03 1201.38   2 
  -7  -8   0 8607.94 1294.75   1 
  -7  -8  -1 2399.70 522.482   6 
  -7  -8  -1 1415.59 758.815   1 
  -7  -8  -2 5869.78 712.509   6 
  -7  -8  -2 7769.23 1402.89   1 
  -7  -8  -3 1125.98 414.656   6 
   7  -8   3 707.477 594.256   4 
  -7  -8  -4 18697.0 2147.23   1 
   7  -8   4 18332.7 1496.20   4 
   7  -8   5 1138.85 601.152   4 
  -7  -8  -5 212.896 572.201   1 
   7  -8   6 382.843 544.173   4 
  -7  -8  -6 90.4726 723.462   1 
  -7  -8  -7 20965.4 2493.33   1 
   7  -8   7 24110.3 1784.59   4 
   7  -8   8 2066.79 761.461   4 
  -7  -8  -8 2023.03 971.683   1 
   7  -8   9 59909.3 2771.54   4 
   7  -8  10 646.062 618.266   4 
   7  -8  11-294.767 565.116   4 
  -7  -8 -11 730.594 405.305   3 
   7  -8  12 7917.91 1056.15   4 
  -7  -8 -12 8459.54 783.609   3 
   7  -8  13-447.137 547.080   4 
  -7  -8 -13 466.250 331.648   3 
   7  -8  14 592.604 400.174   4 
  -7  -8 -14 1089.87 327.154   3 
   7  -8  15 1515.18 417.644   4 
   7  -8  16 4073.79 446.540   4 
  -7   9  18 1196.07 270.417   5 
  -7   9  17 271.642 256.334   5 
  -7   9  16 741.760 336.828   5 
  -7  -9  15 1741.37 766.799   6 
  -7   9  15 467.526 397.909   5 
  -7  -9  14 990.300 661.112   6 
  -7   9  14 681.729 407.020   5 
  -7  -9  13 2185.36 677.898   6 
  -7   9  13 2589.28 515.700   5 
  -7  -9  12 6055.93 944.248   6 
  -7   9  12 5740.83 686.352   5 
  -7  -9  11 13285.8 1265.83   6 
   7  -9 -10 22241.6 2552.98   2 
  -7  -9  10 18445.0 1439.78   6 
  -7  -9  10 20184.7 1319.04   5 
  -7  -9   9 159.524 503.223   6 
  -7  -9   9-304.255 395.848   5 
   7  -9  -9 1115.59 793.499   2 
  -7  -9   8 4475.20 681.972   5 
  -7  -9   8 5705.79 858.772   6 
   7  -9  -8 3151.49 974.911   2 
  -7  -9   7 3892.10 733.429   6 
  -7  -9   7 3316.84 613.556   5 
   7  -9  -7 4320.52 1202.71   2 
  -7  -9   6 2142.43 622.326   6 
  -7  -9   6 892.550 416.324   5 
   7  -9  -6 1407.32 782.713   2 
  -7  -9   5 2953.29 684.327   6 
  -7  -9   5 2619.90 573.591   5 
   7  -9  -5 1767.96 813.085   2 
  -7  -9   4 13126.3 1032.96   5 
  -7  -9   4 11803.2 1073.45   6 
   7  -9  -4 13386.7 1727.51   2 
   7  -9  -3 37105.0 2799.82   2 
  -7  -9   3 37960.2 1803.24   6 
  -7  -9   3 36055.2 1672.78   5 
  -7  -9   2 2439.77 556.530   6 
   7  -9  -2 1358.03 688.331   2 
  -7  -9   2 2815.39 569.540   5 
  -7  -9   1 17388.3 1221.42   6 
  -7  -9   1 15172.8 1142.81   5 
  -7  -9   0 6436.87 767.332   6 
   7  -9   0 6847.28 788.372   3 
  -7  -9   0 6938.82 802.011   5 
   7  -9   0 5258.82 1077.48   2 
   7  -9   1 4126.46 866.369   2 
  -7  -9  -1 4720.42 683.706   6 
   7  -9   1 4055.48 651.166   3 
  -7  -9  -1 4703.91 1042.73   1 
   7  -9   2 2905.69 657.017   4 
  -7  -9  -2 2739.08 604.896   6 
  -7  -9  -2 1050.95 796.878   1 
  -7  -9  -3 25797.0 1460.66   6 
  -7  -9  -3 26844.5 2494.46   1 
   7  -9   3 26295.4 1710.36   4 
   7  -9   4 2552.57 682.158   4 
  -7  -9  -4 976.886 628.520   1 
  -7  -9  -5 15386.4 2037.32   1 
   7  -9   5 15277.3 1391.56   4 
   7  -9   6 4302.22 887.122   4 
  -7  -9  -6 4684.05 1327.38   1 
   7  -9   7 2633.55 745.084   4 
  -7  -9  -7 2655.31 912.190   1 
   7  -9   8 12498.3 1338.93   4 
   7  -9   9 11989.6 1333.08   4 
   7  -9  10-143.193 681.890   4 
   7  -9  11 6119.01 959.633   4 
   7  -9  12 13953.8 1252.60   4 
   7  -9  13 1030.01 507.859   4 
  -7  -9 -13 793.822 299.379   6 
   7  -9  14 30573.4 1453.36   4 
   7  -9  15 11891.5 782.575   4 
  -7  10  16 13074.5 776.570   5 
  -7 -10  15 9501.44 982.923   6 
  -7  10  15 5243.64 572.530   5 
  -7 -10  14 5783.55 842.710   6 
  -7 -10  13 32989.1 1793.38   6 
  -7 -10  12 3723.67 859.978   6 
  -7 -10  11 19906.2 1511.22   6 
  -7 -10  10 1253.02 622.205   6 
  -7 -10   9 23133.9 1605.01   6 
   7 -10  -9 22460.3 1343.12   3 
  -7 -10   8 299.360 528.739   6 
   7 -10  -8 1718.54 858.069   2 
   7 -10  -8 587.510 337.114   3 
  -7 -10   7 42648.3 2116.56   6 
   7 -10  -7 42374.0 1794.61   3 
  -7 -10   7 42404.1 1853.00   5 
   7 -10  -7 41534.2 3304.61   2 
   7 -10  -6 421.559 384.011   3 
  -7 -10   6 555.703 511.745   6 
  -7 -10   6-419.748 388.517   5 
   7 -10  -6-699.334 639.374   2 
  -7 -10   5 1342.30 533.785   6 
  -7 -10   5 1957.89 531.167   5 
   7 -10  -5 1639.61 750.533   2 
   7 -10  -5 2202.38 513.342   3 
  -7 -10   4 2711.88 690.268   6 
  -7 -10   4 3002.22 595.689   5 
   7 -10  -4 2296.55 920.497   2 
   7 -10  -4 1827.66 470.226   3 
  -7 -10   3 25240.4 1547.16   6 
   7 -10  -3 24856.3 2355.41   2 
   7 -10  -3 21632.0 1312.01   3 
  -7 -10   3 21014.7 1334.57   5 
  -7 -10   2 739.583 476.965   6 
  -7 -10   2 883.837 424.881   5 
   7 -10  -2 1546.85 701.586   2 
   7 -10  -2 552.811 388.712   3 
  -7 -10   1 2370.59 577.760   6 
   7 -10  -1 2176.55 549.904   3 
   7 -10   0 1257.74 435.445   3 
  -7 -10   0 1820.31 510.991   6 
  -7 -10  -1 48.5237 419.250   6 
   7 -10   1-199.697 367.634   3 
  -7 -10  -2 4074.08 713.133   6 
  -7 -10  -2 2648.52 871.098   1 
  -7 -10  -3 47766.2 3372.78   1 
  -7 -10  -3 49784.4 2051.83   6 
   7 -10   4 1165.19 559.757   4 
  -7 -10  -4 1219.47 515.186   6 
  -7 -10  -4 773.005 674.456   1 
  -7 -10  -5 37788.0 1838.09   6 
   7 -10   5 37863.5 2071.39   4 
  -7 -10  -5 38629.7 3278.95   1 
  -7 -10  -6-2480.67 985.646   1 
   7 -10   6 194.170 518.676   4 
   7 -10   7 212.160 500.093   4 
   7 -10   8 39080.1 2155.37   4 
   7 -10   9 742.126 603.499   4 
   7 -10  10 25320.4 1736.53   4 
   7 -10  11 4053.57 819.183   4 
  -7 -10 -12 15977.0 956.618   6 
   7 -10  12 15326.5 1227.81   4 
   7 -10  13 143.007 369.452   4 
  -7 -10 -13 525.654 245.729   6 
   7 -10  14 3435.27 498.069   4 
  -7 -11  15 30360.9 1454.54   6 
  -7 -11  14 12266.6 1055.90   6 
  -7 -11  13 51520.3 2144.89   6 
  -7 -11  12 4240.68 837.528   6 
  -7 -11  11 1317.41 639.601   6 
   7 -11 -11 1441.05 485.040   3 
  -7 -11  10 1607.92 709.034   6 
   7 -11 -10 1156.24 414.083   3 
  -7 -11   9 1201.33 602.411   6 
   7 -11  -9 1444.21 468.986   3 
  -7 -11   8 1923.97 659.318   6 
   7 -11  -8 1762.64 506.028   3 
  -7 -11   7 1257.91 618.057   6 
   7 -11  -7 897.188 691.700   2 
   7 -11  -7 1289.62 465.429   3 
  -7 -11   6 21879.9 1581.27   6 
   7 -11  -6 23038.0 2464.21   2 
   7 -11  -6 20427.9 1332.00   3 
   7 -11  -5 38316.9 3052.13   2 
  -7 -11   5 38765.0 2002.84   6 
   7 -11  -5 34396.7 1692.70   3 
  -7 -11   5 38426.0 1744.20   5 
  -7 -11   4 766.021 588.805   6 
  -7 -11   4 321.019 391.160   5 
   7 -11  -4 1018.39 628.142   2 
   7 -11  -4-478.828 397.758   3 
  -7 -11   3 379.998 382.167   5 
   7 -11  -3 67.7946 414.630   3 
  -7 -11   2 1260.91 547.018   6 
   7 -11  -2 945.229 438.257   3 
  -7 -11   1 689.607 511.902   6 
   7 -11  -1 866.508 479.189   3 
  -7 -11   0 115.732 444.294   6 
   7 -11   0 402.622 395.692   3 
  -7 -11  -1 1758.22 582.644   6 
  -7 -11  -2 26147.6 1545.15   6 
  -7 -11  -3 18631.8 1360.14   6 
  -7 -11  -4 3097.98 677.225   6 
  -7 -11  -5 57760.5 2264.42   6 
   7 -11   6-631.165 491.178   4 
  -7 -11  -6-116.064 454.556   6 
  -7 -11  -7 17631.8 1297.13   6 
   7 -11   7 18080.2 1404.04   4 
   7 -11   8 76.2237 480.111   4 
  -7 -11  -8 165.263 447.539   6 
  -7 -11  -9 18803.2 1262.41   6 
   7 -11   9 18436.3 1431.25   4 
   7 -11  10 1618.39 565.097   4 
  -7 -11 -10 733.292 432.142   6 
   7 -11  11 2650.05 630.668   4 
  -7 -11 -11 2538.79 497.721   6 
   7 -11  12-209.999 383.137   4 
  -7 -11 -12-409.250 311.961   6 
  -7 -11 -13 5036.30 461.955   6 
   7 -11  13 5133.29 584.077   4 
  -7 -12  14 9158.71 886.258   6 
  -7 -12  13 2899.19 656.349   6 
  -7 -12  12 27539.8 1608.61   6 
   7 -12 -12 27671.5 1364.11   3 
  -7 -12  11 4128.75 813.940   6 
   7 -12 -11 6236.92 737.822   3 
  -7 -12  10 5156.85 884.184   6 
   7 -12 -10 7998.04 853.716   3 
  -7 -12   9 9064.62 1124.95   6 
   7 -12  -9 8426.03 899.228   3 
  -7 -12   8 5800.11 961.014   6 
   7 -12  -8 6822.68 832.382   3 
  -7 -12   7 4903.60 860.261   6 
   7 -12  -7 4813.80 723.042   3 
  -7 -12   6 8693.86 1089.16   6 
   7 -12  -6 6748.31 832.409   3 
  -7 -12   5 2910.31 759.593   6 
   7 -12  -5 1944.17 529.209   3 
  -7 -12   4 8919.27 1058.32   6 
   7 -12  -4 10059.2 985.350   3 
  -7 -12   3 1005.13 581.444   6 
   7 -12  -3 1655.26 505.434   3 
  -7 -12   2 32335.8 1816.97   6 
   7 -12  -2 29233.5 1690.03   3 
  -7 -12   1 10593.1 1068.78   6 
   7 -12  -1 11604.3 1110.58   3 
  -7 -12   0 2664.91 650.696   6 
   7 -12   0 3029.37 667.351   3 
  -7 -12  -1 2183.00 612.214   6 
  -7 -12  -2 730.982 469.050   6 
  -7 -12  -3 6275.97 855.107   6 
  -7 -12  -4 38089.7 1868.11   6 
  -7 -12  -5 2238.28 612.738   6 
  -7 -12  -6-156.771 448.398   6 
  -7 -12  -7 88.9861 440.409   6 
  -7 -12  -8-214.737 455.574   6 
  -7 -12  -9 907.906 453.091   6 
  -7 -12 -10 1028.59 420.489   6 
  -7 -12 -11 8521.16 719.260   6 
  -7 -12 -12 6199.61 560.670   6 
  -7 -12 -13 354.433 151.943   6 
  -7 -13  14 28154.0 1283.66   6 
  -7 -13  13 10040.7 899.510   6 
   7 -13 -12 12034.8 885.446   3 
  -7 -13  12 12188.2 1042.02   6 
  -7 -13  11 2475.71 676.560   6 
   7 -13 -11 2210.62 480.047   3 
  -7 -13  10 319.008 548.957   6 
   7 -13 -10 79.1840 365.281   3 
  -7 -13   9 440.005 640.715   6 
   7 -13  -9 8.67201 409.104   3 
  -7 -13   8 696.086 609.333   6 
   7 -13  -8 1663.62 479.532   3 
  -7 -13   7 4322.69 850.565   6 
   7 -13  -7 4359.15 706.209   3 
  -7 -13   6 10464.4 1165.72   6 
   7 -13  -6 9854.70 984.266   3 
  -7 -13   5 17273.7 1438.36   6 
   7 -13  -5 16552.2 1267.04   3 
  -7 -13   4 758.955 588.688   6 
   7 -13  -4 1402.88 547.893   3 
  -7 -13   3 383.109 523.168   6 
   7 -13  -3-474.974 550.227   3 
  -7 -13   2 14496.5 1269.59   6 
   7 -13  -2 12977.5 1210.84   3 
  -7 -13   1 628.341 574.474   6 
   7 -13  -1 165.868 480.406   3 
  -7 -13   0 25945.8 1624.96   6 
   7 -13   0 24366.0 1612.54   3 
  -7 -13  -1-97.0185 576.366   6 
  -7 -13  -2 75891.8 2625.65   6 
  -7 -13  -3 2174.80 649.160   6 
  -7 -13  -4 31.5308 470.428   6 
  -7 -13  -5 1102.60 561.673   6 
  -7 -13  -6 31764.1 1646.43   6 
  -7 -13  -7 745.598 504.843   6 
  -7 -13  -8 2208.71 565.134   6 
  -7 -13  -9-223.707 399.683   6 
  -7 -13 -10 8775.13 745.824   6 
  -7 -13 -11-63.6776 288.250   6 
  -7 -13 -12 22.4666 193.668   6 
  -7 -14  13 14693.0 942.043   6 
  -7 -14  12 11889.3 942.922   6 
   7 -14 -12 11974.1 810.793   3 
   7 -14 -11 15009.1 973.971   3 
  -7 -14  11 17111.7 1215.88   6 
  -7 -14  10 8953.57 975.066   6 
   7 -14 -10 7049.09 738.484   3 
  -7 -14   9 5641.16 857.035   6 
   7 -14  -9 4160.68 651.044   3 
  -7 -14   8 2468.39 739.378   6 
   7 -14  -8 2620.80 578.892   3 
  -7 -14   7 2207.36 671.739   6 
   7 -14  -7 1767.58 571.582   3 
  -7 -14   6 648.080 619.493   6 
   7 -14  -6-220.715 455.230   3 
   7 -14  -5 18045.5 1309.27   3 
  -7 -14   5 18765.5 1469.63   6 
   7 -14  -4 13078.4 1162.61   3 
  -7 -14   4 13504.2 1259.20   6 
  -7 -14   3 42961.6 2083.03   6 
   7 -14  -3 39683.3 1971.88   3 
  -7 -14   2 9659.27 1076.29   6 
   7 -14  -2 7625.72 953.654   3 
   7 -14  -1 8568.77 995.064   3 
  -7 -14   1 10224.9 1101.73   6 
  -7 -14   0-50.8524 622.547   6 
  -7 -14  -1 3854.11 768.041   6 
  -7 -14  -2 4367.76 752.753   6 
  -7 -14  -3 2112.85 677.913   6 
  -7 -14  -4 28649.2 1592.86   6 
  -7 -14  -5 18611.7 1280.18   6 
  -7 -14  -6 13849.4 1094.59   6 
  -7 -14  -7 4571.10 706.776   6 
  -7 -14  -8 12666.0 944.029   6 
  -7 -14  -9 693.117 357.973   6 
  -7 -14 -10 5187.52 543.494   6 
  -7 -14 -11 4004.93 427.673   6 
  -7 -15  12 8297.47 708.496   6 
  -7 -15  11 5517.97 698.779   6 
   7 -15 -11 3985.13 525.405   3 
  -7 -15  10-589.085 465.543   6 
   7 -15 -10 105.172 311.940   3 
  -7 -15   9 14493.6 1152.96   6 
   7 -15  -9 15087.6 1044.53   3 
  -7 -15   8 5894.57 822.460   6 
   7 -15  -8 5933.65 740.711   3 
  -7 -15   7 30410.3 1727.89   6 
   7 -15  -7 29512.0 1541.63   3 
  -7 -15   6-133.757 537.727   6 
   7 -15  -6 369.216 442.938   3 
  -7 -15   5 30055.4 1713.50   6 
   7 -15  -5 28061.1 1599.99   3 
  -7 -15   4 456.922 561.591   6 
   7 -15  -4 313.857 450.266   3 
  -7 -15   3 6914.20 915.349   6 
   7 -15  -3 6769.43 889.414   3 
  -7 -15   2 8332.90 986.759   6 
   7 -15  -2 6309.06 884.788   3 
  -7 -15   1 29982.3 1685.90   6 
  -7 -15   0 580.990 544.186   6 
  -7 -15  -1 17535.8 1317.92   6 
  -7 -15  -2 1332.89 599.914   6 
  -7 -15  -3 22139.0 1371.40   6 
  -7 -15  -4 3460.53 681.974   6 
  -7 -15  -5 76.0281 428.693   6 
  -7 -15  -6-171.452 390.348   6 
  -7 -15  -7 420.111 358.991   6 
  -7 -15  -8 185.482 303.100   6 
  -7 -15  -9 3130.08 453.648   6 
  -7 -15 -10 684.971 246.311   6 
  -7 -16  11 14848.5 855.852   6 
  -7 -16  10 347.424 357.584   6 
   7 -16 -10 1122.57 322.526   3 
  -7 -16   9 645.137 418.229   6 
   7 -16  -9 607.843 311.579   3 
  -7 -16   8 6478.03 794.983   6 
   7 -16  -8 7527.54 739.865   3 
  -7 -16   7 620.371 458.807   6 
   7 -16  -7 285.786 383.358   3 
  -7 -16   6 21942.1 1372.56   6 
   7 -16  -6 20201.5 1265.33   3 
  -7 -16   5 2568.32 654.994   6 
   7 -16  -5 2217.29 542.827   3 
  -7 -16   4 37649.3 1783.20   6 
   7 -16  -4 34410.2 1697.24   3 
  -7 -16   3 12964.9 1115.64   6 
   7 -16  -3 11096.9 1046.26   3 
  -7 -16   2 21461.5 1381.64   6 
  -7 -16   1 1048.89 559.759   6 
  -7 -16   0 9080.63 949.483   6 
  -7 -16  -1 461.085 509.901   6 
  -7 -16  -2 839.090 519.137   6 
  -7 -16  -3 25783.7 1360.99   6 
  -7 -16  -4 10349.7 896.487   6 
  -7 -16  -5 9366.11 829.001   6 
  -7 -16  -6 268.005 336.640   6 
  -7 -16  -7 288.052 291.090   6 
  -7 -16  -8 1458.43 329.153   6 
  -7 -16  -9 6748.12 486.796   6 
  -7 -17   9 1900.54 384.925   6 
  -7 -17   8 11848.6 818.497   6 
   7 -17  -8 9579.99 719.569   3 
  -7 -17   7 526.321 341.292   6 
   7 -17  -7 33.6400 276.709   3 
   7 -17  -6 22613.1 1194.52   3 
  -7 -17   6 25527.7 1284.69   6 
  -7 -17   5 4463.68 639.783   6 
   7 -17  -5 4715.10 648.743   3 
  -7 -17   4 12384.8 952.348   6 
  -7 -17   3 1171.84 451.666   6 
  -7 -17   2 8123.77 839.267   6 
  -7 -17   1 8530.49 839.334   6 
  -7 -17   0 889.068 438.784   6 
  -7 -17  -1-427.336 421.683   6 
  -7 -17  -2 30037.8 1348.66   6 
  -7 -17  -3 481.356 387.845   6 
  -7 -17  -4 1689.18 421.819   6 
  -7 -17  -5 1535.26 387.815   6 
  -7 -17  -6 4151.61 472.887   6 
  -7 -17  -7 2033.63 315.843   6 
  -7 -18   7 1085.67 268.675   6 
  -7 -18   6 241.389 231.842   6 
  -7 -18   5 1849.22 386.562   6 
  -7 -18   4 15238.7 895.141   6 
  -7 -18   3 15586.0 909.745   6 
  -7 -18   2 3573.96 511.298   6 
  -7 -18   1-304.736 348.096   6 
  -7 -18   0 3762.18 492.354   6 
  -7 -18  -1 5588.51 590.999   6 
  -7 -18  -2 4499.97 522.694   6 
  -7 -18  -3 5865.60 551.979   6 
  -7 -18  -4 5121.08 481.292   6 
  -7 -18  -5 885.523 232.876   6 
  -7 -19   2 4996.81 438.755   6 
  -7 -19   1 6847.75 503.452   6 
  -7 -19   0 1777.98 293.764   6 
  -7 -19  -1 1940.46 297.501   6 
  -8   0  20 2380.15 430.845   5 
  -8   0  19 300.964 372.322   5 
  -8   0  18 452.016 483.842   5 
  -8   0  17-234.330 480.284   5 
  -8   0  16 33118.3 1740.07   5 
  -8   0  15 43.8705 549.713   5 
  -8   0  14 51054.2 2144.42   5 
  -8   0  13 68.8866 463.419   5 
  -8   0  12 7683.13 870.196   5 
   8   0 -11 828.138 645.637   2 
  -8   0  11 10.7113 370.888   5 
   8   0 -10 19567.2 1960.91   2 
  -8   0  10 20681.5 1279.78   6 
  -8   0  10 19897.4 1227.62   5 
   8   0  -9-1322.07 640.424   2 
  -8   0   9 401.522 333.420   5 
   8   0  -8 115846. 4507.47   2 
   8   0  -7-255.942 624.308   2 
   8   0  -6 12664.2 1522.19   2 
  -8   0   5 100.966 435.005   1 
  -8   0   4 517.979 450.303   1 
  -8   0   3 84.3433 544.603   1 
  -8   0   2 57254.8 3143.19   1 
  -8   0   1-479.795 513.357   1 
  -8   0   0 848530. 12235.8   1 
  -8   0  -1-448.770 513.422   1 
  -8   0  -2 156666. 5322.70   1 
  -8   0  -3 250.885 555.793   1 
  -8   0  -4 86025.4 4118.89   1 
  -8   0  -5 388.743 598.779   1 
   8   0   6 6536.38 807.869   4 
  -8   0  -6 4524.95 1129.53   1 
   8   0   7-2.54390 365.833   4 
  -8   0  -7 711.783 550.146   1 
  -8   0  -8 109482. 5066.00   1 
   8   0   8 110120. 3246.93   4 
  -8   0  -9-686.793 669.991   1 
   8   0   9-46.2961 426.606   4 
  -8   0 -10 32853.3 2826.54   1 
   8   0  10 37400.2 1941.64   4 
   8   0  11-466.214 491.075   4 
   8   0  12 12412.6 1151.23   4 
   8   0  13-51.4214 437.675   4 
   8   0  14 4067.83 656.080   4 
   8   0  15 395.404 365.153   4 
   8   0  16 2725.22 400.529   4 
  -8  -1  20 865.445 307.579   5 
  -8   1  20 61.0555 275.966   5 
  -8  -1  19-224.105 368.958   5 
  -8   1  19 586.118 407.408   5 
  -8   1  18 9967.36 922.497   5 
  -8  -1  18 11658.3 983.551   5 
  -8  -1  17 1889.35 644.672   5 
  -8   1  17 1861.11 644.864   5 
  -8  -1  16 2006.90 638.682   5 
  -8   1  16 1637.08 590.387   5 
  -8  -1  15 3612.23 747.629   5 
  -8   1  15 4427.49 770.078   5 
  -8  -1  14 5730.02 892.408   5 
  -8   1  14 6292.55 860.109   5 
  -8  -1  13 16000.9 1251.40   5 
  -8   1  13 16823.0 1248.20   5 
  -8  -1  12 4122.99 885.045   6 
  -8  -1  12 973.548 483.127   5 
  -8   1  12 1985.71 573.690   5 
   8  -1 -12 3103.53 950.213   2 
  -8  -1  11 31619.6 1633.37   6 
  -8  -1  11 32248.7 1611.88   5 
  -8   1  11 28558.0 1498.34   5 
   8  -1 -10 46193.0 3118.96   2 
   8   1 -10 47564.8 2974.02   2 
  -8  -1  10 45589.7 1898.27   6 
  -8  -1  10 44806.1 1828.37   5 
  -8   1  10 45398.6 1794.29   5 
   8   1  -9 12133.9 1508.85   2 
   8  -1  -9 13572.4 1702.45   2 
  -8  -1   9 12843.9 993.131   6 
  -8  -1   9 12389.6 959.235   5 
  -8   1   9 14461.9 1005.73   5 
   8  -1  -8 6414.32 1172.60   2 
   8   1  -8 6274.43 1120.72   2 
   8   1  -7 59591.0 3111.63   2 
   8  -1  -7 63109.7 3348.82   2 
   8   1  -6 23868.0 1966.72   2 
   8  -1  -6 25085.2 2132.18   2 
  -8  -1   5 115923. 4290.63   1 
  -8   1   4 12920.7 1566.69   1 
  -8  -1   4 12952.0 1498.31   1 
  -8  -1   3 10619.4 1362.12   1 
  -8   1   3 10724.9 1412.85   1 
  -8  -1   2 7973.92 1246.90   1 
  -8   1   2 8381.11 1294.40   1 
  -8  -1   1 21548.0 1954.64   1 
  -8   1   1 19936.5 1903.28   1 
  -8  -1   0 17945.8 1804.73   1 
  -8   1   0 16872.9 1776.04   1 
  -8  -1  -1 244.397 549.073   1 
  -8   1  -1 25.1393 592.400   1 
  -8  -1  -2 97642.2 4179.35   1 
  -8   1  -2 99034.9 4303.19   1 
  -8   1  -3 8125.11 1288.03   1 
  -8  -1  -3 8559.03 1413.93   1 
  -8  -1  -4 44568.9 2998.34   1 
  -8   1  -4 43674.2 2948.96   1 
  -8  -1  -5 71748.8 3887.05   1 
  -8   1  -5 76265.2 3960.59   1 
  -8  -1  -6 135434. 5457.87   1 
  -8   1  -6 140076. 5456.40   1 
   8   1   6 133525. 3322.93   4 
   8  -1   6 134005. 3500.26   4 
  -8  -1  -7 19990.0 2190.16   1 
  -8   1  -7 19957.6 2146.45   1 
   8   1   7 19074.3 1329.21   4 
   8  -1   7 17438.2 1359.17   4 
  -8  -1  -8 6970.18 1427.91   1 
  -8   1  -8 7271.94 1321.96   1 
   8   1   8 7767.26 906.340   4 
   8  -1   8 8644.98 1008.60   4 
  -8  -1  -9 996.849 844.331   1 
  -8   1  -9 669.871 697.933   1 
   8  -1   9 193.329 498.365   4 
   8   1   9 51.9202 432.322   4 
  -8  -1 -10 2251.94 838.733   1 
   8   1  10 1022.66 508.872   4 
   8  -1  10 1256.77 599.603   4 
   8   1  11-15.3642 430.904   4 
   8  -1  11 408.130 540.063   4 
   8   1  12 627.242 411.417   4 
   8  -1  12 229.203 543.000   4 
   8   1  13 1373.26 477.669   4 
   8  -1  13 1223.83 505.997   4 
   8   1  14 3725.72 581.720   4 
   8  -1  14 3709.96 663.723   4 
   8   1  15 1574.75 386.006   4 
   8  -1  15 267.153 356.406   4 
   8  -1  16 2406.70 426.853   4 
  -8  -2  20 1724.69 342.203   5 
  -8   2  20 2038.22 373.366   5 
  -8  -2  19 6409.07 675.030   5 
  -8   2  19 6739.76 707.067   5 
  -8  -2  18 4127.18 648.726   5 
  -8   2  18 4603.39 674.711   5 
  -8  -2  17 819.183 527.569   5 
  -8   2  17 600.328 487.739   5 
  -8  -2  16 17674.7 1289.07   5 
  -8   2  16 15694.3 1240.87   5 
  -8  -2  15 23043.2 1470.25   5 
  -8   2  15 22218.9 1439.14   5 
  -8  -2  14 9865.80 1026.59   5 
  -8   2  14 9882.06 1038.53   5 
  -8  -2  13 3713.44 756.202   5 
  -8   2  13 3360.06 708.163   5 
   8  -2 -13 2344.20 867.313   2 
  -8  -2  12 51823.2 2179.84   6 
   8  -2 -12 46026.0 3417.82   2 
  -8  -2  12 49628.4 2056.92   5 
  -8   2  12 48077.0 1981.70   5 
  -8  -2  11 193.387 481.201   6 
   8  -2 -11 900.493 634.532   2 
  -8  -2  11 373.846 399.480   5 
  -8   2  11 580.219 377.434   5 
  -8  -2  10 658.514 387.616   6 
   8  -2 -10 451.701 604.334   2 
  -8  -2  10 313.209 332.012   5 
  -8   2  10 344.277 369.508   5 
   8  -2  -9 31731.0 2623.58   2 
  -8  -2   9 30196.4 1507.95   6 
  -8  -2   9 31811.6 1514.77   5 
  -8   2   9 31881.0 1450.88   5 
   8  -2  -8 726.757 718.728   2 
   8   2  -8 1851.43 691.694   2 
  -8  -2   8 1298.52 331.624   5 
   8   2  -7 28558.2 2140.26   2 
   8  -2  -7 28942.6 2353.58   2 
   8   2  -6 20748.0 1811.02   2 
   8  -2  -6 22007.5 2065.03   2 
   8  -2  -5 383.583 673.898   2 
  -8  -2   5-708.490 513.113   1 
  -8   2   4 60625.4 3266.16   1 
  -8  -2   4 58539.2 3081.65   1 
  -8  -2   3 9547.09 1259.44   1 
  -8   2   3 8429.09 1310.15   1 
  -8  -2   2 36097.0 2458.42   1 
  -8   2   2 37936.8 2622.88   1 
  -8  -2   1 42001.1 2699.19   1 
  -8   2   1 44377.7 2853.08   1 
  -8  -2   0 14995.7 1647.84   1 
  -8   2   0 14993.4 1719.23   1 
  -8  -2  -1 78847.5 3724.95   1 
  -8   2  -1 79858.6 3835.03   1 
  -8  -2  -2 704.525 664.357   1 
  -8   2  -2 981.206 652.475   1 
  -8  -2  -3 1053.68 693.036   1 
  -8   2  -3 894.624 645.458   1 
  -8  -2  -4-291.167 642.999   1 
  -8   2  -4-161.463 617.508   1 
   8  -2   5 2210.06 576.030   4 
  -8   2  -5 1849.10 742.725   1 
  -8  -2  -5 1640.91 852.996   1 
  -8  -2  -6 15706.8 1965.84   1 
  -8   2  -6 17431.4 1995.19   1 
   8   2   6 16710.1 1208.38   4 
   8  -2   6 17599.4 1330.84   4 
  -8  -2  -7 14515.6 1920.99   1 
  -8   2  -7 12519.7 1716.67   1 
   8   2   7 12966.2 1085.92   4 
   8  -2   7 14227.1 1253.83   4 
  -8  -2  -8 21620.9 2347.21   1 
  -8   2  -8 19460.6 2158.74   1 
   8   2   8 16772.4 1242.06   4 
   8  -2   8 18413.5 1457.98   4 
   8   2   9 5494.87 791.809   4 
   8  -2   9 4763.11 817.604   4 
  -8  -2  -9 6634.62 1498.90   1 
  -8  -2 -10 1937.41 844.112   1 
   8   2  10 2747.93 596.182   4 
   8  -2  10 3167.04 723.687   4 
   8   2  11 588.380 501.523   4 
   8  -2  11-196.858 553.924   4 
   8   2  12 683.684 408.199   4 
   8  -2  12 931.575 601.372   4 
   8   2  13 2010.99 486.104   4 
   8  -2  13 2203.76 666.147   4 
   8  -2  14 107.907 435.301   4 
   8  -2  15 12798.8 958.197   4 
  -8  -2 -16-9.14697 77.1684   3 
   8  -2  16 1525.90 388.875   4 
  -8   3  20 467.828 254.407   5 
  -8  -3  19 9633.34 757.892   5 
  -8   3  19 9950.23 798.415   5 
  -8  -3  18 3444.83 609.173   5 
  -8   3  18 4090.04 640.709   5 
  -8  -3  17 44388.8 1867.06   5 
  -8   3  17 45286.7 1880.22   5 
  -8  -3  16 2086.75 624.343   5 
  -8   3  16 951.270 582.634   5 
  -8  -3  15 963.115 539.008   5 
  -8   3  15 709.524 567.543   5 
  -8  -3  14 518.813 567.475   5 
  -8   3  14 2.37027 470.757   5 
  -8  -3  13 5878.37 961.407   6 
  -8  -3  13 2631.62 609.754   5 
  -8   3  13 1822.25 569.815   5 
   8  -3 -13 4378.61 1330.23   2 
  -8  -3  12 8629.76 997.144   6 
  -8  -3  12 8583.71 940.505   5 
  -8   3  12 9832.84 938.099   5 
   8  -3 -12 10112.2 1794.31   2 
  -8  -3  11 7418.40 877.825   5 
  -8   3  11 7247.16 796.312   5 
  -8  -3  11 5779.65 789.660   6 
   8  -3 -11 8487.21 1516.37   2 
  -8  -3  10 18349.7 1262.22   6 
   8  -3 -10 18254.6 2115.79   2 
  -8  -3  10 17178.7 1177.84   5 
  -8   3  10 17491.8 1127.27   5 
   8  -3  -9 72021.0 4001.11   2 
  -8  -3   9 67717.6 2292.04   6 
  -8  -3   9 69846.3 2263.04   5 
  -8   3   9 66944.4 2084.98   5 
  -8  -3   8 6255.69 719.291   5 
   8  -3  -8 5339.20 1178.81   2 
   8   3  -7 3420.93 789.226   2 
   8  -3  -7 3673.25 971.824   2 
   8   3  -6 1186.11 549.888   2 
   8  -3  -6 1310.27 737.142   2 
  -8  -3   5 2727.26 791.394   1 
   8  -3  -5 2761.51 826.589   2 
  -8  -3   4 26554.7 2061.23   1 
  -8   3   3 16922.7 1777.91   1 
  -8  -3   3 20448.1 1827.87   1 
  -8  -3   2 3230.55 800.791   1 
  -8   3   2 5290.44 1173.60   1 
  -8  -3   1 111953. 4319.46   1 
  -8   3   1 118527. 4704.96   1 
  -8  -3   0 13124.7 1562.53   1 
  -8   3   0 16511.9 1825.46   1 
  -8  -3  -1 37705.1 2609.27   1 
  -8   3  -1 41177.4 2826.38   1 
  -8  -3  -2 4564.69 1051.68   1 
  -8   3  -2 5535.05 1195.97   1 
  -8  -3  -3 51994.1 3225.53   1 
  -8   3  -3 49767.3 3129.79   1 
  -8   3  -4 90.9797 612.453   1 
  -8  -3  -4 1411.46 866.742   1 
  -8  -3  -5 16662.0 1953.15   1 
  -8   3  -5 20771.3 2105.50   1 
   8  -3   5 17856.5 1345.83   4 
   8  -3   6 4189.28 720.401   4 
  -8   3  -6 3310.77 977.814   1 
  -8  -3  -6 3345.44 975.981   1 
  -8  -3  -7 18366.5 2150.36   1 
  -8   3  -7 17178.3 2019.56   1 
   8  -3   7 21814.4 1551.50   4 
  -8   3  -8 11621.4 1600.16   1 
  -8  -3  -8 12454.4 1884.07   1 
   8  -3   8 13883.3 1279.97   4 
   8  -3   9 6777.97 1018.18   4 
  -8  -3  -9 6561.63 1569.58   1 
   8  -3  10 29048.7 1856.19   4 
   8  -3  11 15501.6 1371.54   4 
   8  -3  12 13667.9 1316.52   4 
   8  -3  13 19872.1 1438.45   4 
   8  -3  14 1504.51 568.077   4 
  -8  -3 -15 8427.60 648.128   3 
   8  -3  15 8818.36 840.345   4 
   8  -3  16 1223.22 374.711   4 
   8  -3  17 13505.5 669.381   4 
  -8   4  20 4728.12 465.950   5 
  -8  -4  19 6325.05 594.760   5 
  -8   4  19 6900.09 648.440   5 
  -8  -4  18-97.2085 352.061   5 
  -8   4  18 73.8012 405.087   5 
  -8  -4  17 19658.3 1251.27   5 
  -8   4  17 20246.0 1264.63   5 
  -8  -4  16 6020.14 824.122   5 
  -8   4  16 7231.90 877.362   5 
  -8  -4  15 6117.55 841.963   5 
  -8   4  15 6010.28 827.800   5 
  -8  -4  14 19356.9 1384.99   5 
  -8   4  14 21131.1 1379.76   5 
  -8  -4  13 13605.8 1247.05   6 
  -8  -4  13 13872.7 1181.30   5 
  -8   4  13 14633.1 1153.09   5 
  -8  -4  12 3168.55 731.041   6 
  -8  -4  12 3790.89 723.732   5 
   8  -4 -12 3571.11 1096.56   2 
  -8   4  12 4301.18 683.425   5 
  -8  -4  11 3163.96 667.635   6 
  -8  -4  11 2630.16 611.976   5 
   8  -4 -11 2987.13 942.301   2 
  -8   4  11 2348.81 520.968   5 
  -8  -4  10 14667.3 1169.14   6 
   8  -4 -10 14647.1 1975.38   2 
  -8  -4  10 15724.3 1170.80   5 
  -8   4  10 13663.8 1026.44   5 
  -8  -4   9 9806.17 940.285   6 
  -8  -4   9 9421.86 880.280   5 
  -8   4   9 8576.91 789.599   5 
   8  -4  -9 8786.42 1570.78   2 
  -8  -4   8 40872.1 1742.31   5 
  -8  -4   8 44028.2 1862.72   6 
   8  -4  -8 41590.6 3118.46   2 
   8  -4  -7 34467.2 2701.87   2 
  -8  -4   7 36208.7 1603.46   5 
   8  -4  -6 38342.6 2793.73   2 
  -8  -4   5 397.823 508.874   1 
   8  -4  -5 1579.31 705.544   2 
   8  -4  -4 31156.0 2487.08   2 
  -8  -4   4 37513.2 2427.91   1 
  -8  -4   3 504.841 515.455   1 
  -8   4   2 4125.98 1034.91   1 
  -8  -4   2 4734.13 1032.27   1 
  -8  -4   1 126505. 4616.87   1 
  -8   4   1 128964. 4972.52   1 
  -8  -4   0 733.621 636.113   1 
  -8   4   0 1862.75 823.061   1 
  -8  -4  -1 58771.1 3269.36   1 
  -8   4  -1 62675.3 3542.83   1 
  -8   4  -2 1578.62 788.775   1 
  -8  -4  -2 660.139 665.982   1 
  -8   4  -3 171.465 528.369   1 
  -8  -4  -3-453.501 765.233   1 
  -8   4  -4 994.245 681.182   1 
   8  -4   4-254.620 387.282   4 
  -8  -4  -4 1060.83 665.193   1 
   8  -4   5 3362.89 690.707   4 
  -8   4  -5 2047.66 795.190   1 
  -8  -4  -5 3285.86 992.267   1 
  -8  -4  -6 57382.9 3785.22   1 
  -8   4  -6 58807.4 3619.93   1 
   8  -4   6 50101.5 2319.20   4 
  -8  -4  -7 19327.6 2298.31   1 
  -8   4  -7 17533.3 2001.92   1 
   8  -4   7 18340.4 1482.61   4 
  -8  -4  -8 70738.3 4353.46   1 
   8  -4   8 65123.8 2745.56   4 
  -8  -4  -9 41754.0 3388.82   1 
   8  -4   9 44789.5 2321.13   4 
   8  -4  10-691.562 696.216   4 
   8  -4  11-837.632 724.480   4 
   8  -4  12 46231.7 2262.75   4 
  -8  -4 -13 4081.80 549.337   3 
   8  -4  13 4757.33 867.606   4 
  -8  -4 -14 22556.8 1103.57   3 
   8  -4  14 25075.9 1453.83   4 
   8  -4  15 942.408 432.410   4 
   8  -4  16 20852.1 1028.54   4 
  -8   5  20 2371.17 318.791   5 
  -8   5  19 5038.51 544.279   5 
  -8  -5  18 3943.96 562.317   5 
  -8   5  18 3468.54 570.999   5 
  -8  -5  17 7714.15 786.352   5 
  -8   5  17 6945.51 791.328   5 
  -8  -5  16 15306.6 1144.76   5 
  -8   5  16 17265.4 1194.97   5 
  -8   5  15 23946.0 1423.20   5 
  -8  -5  15 23631.6 1448.79   5 
  -8  -5  14 15650.5 1224.30   5 
  -8   5  14 16136.4 1214.31   5 
  -8  -5  13 3770.37 818.989   6 
  -8  -5  13 3830.61 744.749   5 
  -8   5  13 3511.27 689.323   5 
  -8  -5  12 3021.12 710.070   6 
  -8  -5  12 2626.06 616.859   5 
  -8   5  12 2730.20 540.587   5 
   8  -5 -12 4394.36 1277.26   2 
  -8  -5  11 817.362 524.588   6 
  -8  -5  11 1569.98 557.801   5 
   8  -5 -11 1428.67 932.683   2 
  -8   5  11 2024.93 470.894   5 
  -8  -5  10 28467.1 1630.26   6 
   8  -5 -10 25316.5 2607.28   2 
  -8  -5  10 26105.6 1491.22   5 
  -8   5  10 27796.5 1398.25   5 
   8  -5  -9 51993.0 3581.19   2 
  -8  -5   9 55976.8 2209.32   6 
  -8  -5   9 56902.5 2132.80   5 
  -8   5   9 52876.1 1832.61   5 
  -8  -5   8 326.365 368.553   6 
   8  -5  -8 620.280 586.865   2 
  -8  -5   8 626.252 398.613   5 
   8  -5  -7 39238.8 2973.88   2 
  -8  -5   7 37415.0 1726.91   6 
  -8  -5   7 37412.3 1677.83   5 
   8  -5  -6 26774.6 2430.02   2 
   8  -5  -5-73.6001 515.764   2 
  -8  -5   4 1226.76 557.536   1 
   8  -5  -4 2042.67 829.150   2 
  -8  -5   3 2783.99 788.641   1 
  -8  -5   2 92381.8 3898.25   1 
  -8   5   1 77.0601 580.139   1 
  -8  -5   1-530.689 499.323   1 
  -8  -5   0 7535.89 1232.63   1 
  -8   5   0 7957.04 1390.54   1 
  -8  -5  -1 82.9343 525.133   1 
  -8   5  -1 865.636 680.871   1 
  -8  -5  -2 16531.9 1858.60   1 
  -8   5  -2 15634.1 1863.63   1 
  -8   5  -3 4945.13 1121.95   1 
   8  -5   3 3834.68 697.558   4 
  -8  -5  -3 4153.71 1070.75   1 
  -8  -5  -4 15206.2 1926.46   1 
  -8   5  -4 18242.6 2023.87   1 
   8  -5   4 17173.5 1335.06   4 
  -8  -5  -5 14735.8 1969.08   1 
  -8   5  -5 15490.5 1857.17   1 
   8  -5   5 16264.7 1357.17   4 
  -8   5  -6 10277.9 1540.94   1 
  -8  -5  -6 10910.8 1748.69   1 
   8  -5   6 12236.3 1248.96   4 
  -8  -5  -7 58808.2 3993.06   1 
   8  -5   7 56435.4 2563.19   4 
   8  -5   8 8308.69 1092.45   4 
  -8  -5  -8 8035.67 1572.54   1 
   8  -5   9 2824.57 813.510   4 
   8  -5  10 34087.6 2069.78   4 
   8  -5  11 10775.4 1233.83   4 
   8  -5  12 1687.35 763.603   4 
   8  -5  13 8065.94 974.990   4 
   8  -5  14 2867.57 663.593   4 
   8  -5  15 178.648 378.717   4 
   8  -5  16 2553.24 404.411   4 
  -8   6  19 4174.27 472.412   5 
  -8   6  18 22119.1 1120.42   5 
  -8  -6  17 550.206 396.438   5 
  -8   6  17 209.532 364.520   5 
  -8  -6  16 2812.08 608.862   5 
  -8   6  16 2925.14 593.967   5 
  -8  -6  15 192.469 424.246   5 
  -8   6  15 290.669 469.547   5 
  -8  -6  14 2397.68 609.977   5 
  -8   6  14 2514.24 562.995   5 
  -8  -6  13 25958.4 1663.12   6 
  -8  -6  13 28023.2 1593.19   5 
  -8   6  13 27781.4 1481.87   5 
  -8   6  12 20219.1 1274.85   5 
  -8  -6  12 22598.9 1461.01   5 
  -8  -6  12 23278.2 1552.71   6 
  -8  -6  11 12492.1 1161.45   6 
  -8  -6  11 10511.7 1003.33   5 
  -8   6  11 9932.89 892.032   5 
   8  -6 -11 10383.6 1807.23   2 
  -8  -6  10 2115.29 608.526   6 
  -8  -6  10 3391.42 674.316   5 
   8  -6 -10 3135.44 1187.61   2 
  -8   6  10 2739.73 534.107   5 
  -8  -6   9 10504.0 1048.42   6 
  -8  -6   9 11225.1 1030.38   5 
  -8   6   9 10564.3 834.324   5 
   8  -6  -9 10117.0 1727.86   2 
  -8  -6   8 46962.4 2022.38   6 
   8  -6  -8 44449.5 3356.27   2 
  -8  -6   8 44931.6 1928.95   5 
   8  -6  -7 41220.1 3170.21   2 
  -8  -6   7 39008.8 1802.06   6 
  -8  -6   7 39657.4 1754.81   5 
  -8  -6   6 6199.06 759.226   6 
  -8  -6   6 6443.23 784.374   5 
   8  -6  -6 5797.60 1301.01   2 
   8  -6  -5 41750.6 2988.52   2 
  -8  -6   5 41016.9 1745.48   5 
   8  -6  -4 8428.84 1447.65   2 
   8  -6  -3 7208.07 1281.78   2 
  -8  -6   3 8475.00 1228.57   1 
  -8  -6   2 12580.7 1477.28   1 
  -8  -6   1 4193.37 908.294   1 
  -8  -6   0 70190.0 3564.88   1 
  -8   6  -1 1757.44 831.393   1 
  -8  -6  -1 1884.72 778.284   1 
  -8   6  -2 6842.00 1257.80   1 
  -8  -6  -2 8190.91 1413.84   1 
   8  -6   2 9062.38 1015.16   4 
   8  -6   3 2318.61 633.411   4 
  -8  -6  -3 1868.53 742.401   1 
  -8   6  -3 1826.28 821.435   1 
   8  -6   4 8097.87 1000.21   4 
  -8  -6  -4 5813.12 1247.57   1 
  -8   6  -4 9906.15 1549.19   1 
   8  -6   5 5206.11 897.095   4 
  -8   6  -5 6405.02 1361.62   1 
  -8  -6  -5 5911.44 1419.34   1 
   8  -6   6 5885.76 988.165   4 
  -8  -6  -6 5766.17 1323.85   1 
  -8  -6  -7 13499.3 2045.93   1 
   8  -6   7 10625.9 1238.64   4 
   8  -6   8 1701.22 692.073   4 
  -8  -6  -8 1483.95 858.295   1 
   8  -6   9-147.162 646.726   4 
   8  -6  10 133.872 573.537   4 
   8  -6  11 1487.45 745.267   4 
   8  -6  12 8971.70 1078.86   4 
   8  -6  13 12241.9 1128.85   4 
   8  -6  14 2151.78 560.132   4 
   8  -6  15 19180.4 1085.27   4 
   8  -6  16 4683.81 484.247   4 
  -8   7  19 386.304 219.189   5 
  -8   7  18 3033.03 458.636   5 
  -8   7  17 1153.11 423.177   5 
  -8  -7  16 4140.78 581.593   5 
  -8   7  16 4997.02 666.449   5 
  -8  -7  15 283.932 381.556   5 
  -8   7  15 1101.61 443.262   5 
  -8  -7  14 15077.4 1312.74   6 
  -8  -7  14 12468.5 1050.51   5 
  -8   7  14 13130.2 1021.02   5 
  -8  -7  13 1686.57 660.792   6 
  -8  -7  13 2090.76 596.417   5 
  -8   7  13 2200.05 575.152   5 
  -8  -7  12 8861.53 1061.80   6 
  -8   7  12 9530.21 877.738   5 
  -8  -7  12 8004.43 915.320   5 
  -8  -7  11 77866.9 2753.62   6 
  -8  -7  11 78268.1 2602.71   5 
  -8   7  11 71743.5 2237.89   5 
  -8  -7  10 6341.79 915.416   6 
  -8  -7  10 4712.60 743.024   5 
  -8   7  10 5611.19 664.725   5 
  -8  -7   9 5731.62 829.768   6 
  -8  -7   9 6064.53 815.953   5 
   8  -7  -9 5821.30 1364.96   2 
  -8  -7   8 1906.74 570.080   6 
  -8  -7   8 2450.37 556.667   5 
   8  -7  -8 3064.26 1087.37   2 
  -8  -7   7 8195.54 903.941   6 
  -8  -7   7 9825.10 947.319   5 
   8  -7  -7 10063.1 1690.91   2 
  -8  -7   6 9719.29 946.677   6 
  -8  -7   6 10404.4 946.137   5 
   8  -7  -6 8944.30 1630.06   2 
   8  -7  -5 17197.4 2021.31   2 
  -8  -7   5 20914.0 1312.67   6 
  -8  -7   5 19478.1 1256.85   5 
  -8  -7   4 10429.6 935.657   6 
  -8  -7   4 9578.58 918.701   5 
   8  -7  -4 9010.26 1463.57   2 
   8  -7  -3 70824.0 3891.71   2 
  -8  -7   3 73982.5 2338.15   6 
  -8  -7   3 74339.4 2364.48   5 
  -8  -7   2 289.612 437.153   1 
  -8  -7   2 14.4249 347.714   5 
  -8  -7   1 45077.6 1836.11   5 
  -8  -7   1 44071.2 2781.83   1 
  -8  -7   0 6976.87 1246.09   1 
  -8  -7   0 6999.84 785.719   5 
   8  -7   1 3098.87 672.762   4 
  -8  -7  -1 2258.88 457.897   6 
  -8  -7  -1 2327.16 562.549   5 
  -8  -7  -1 2406.20 798.142   1 
   8  -7   2 730.544 477.062   4 
  -8  -7  -2 403.097 325.277   6 
  -8  -7  -2 1176.79 805.935   1 
   8  -7   3 1691.21 602.218   4 
  -8  -7  -3 1541.73 442.673   6 
   8  -7   4 2474.47 681.826   4 
  -8  -7  -4 2956.57 535.403   6 
  -8  -7  -4 2152.77 881.003   1 
  -8  -7  -5 381.360 389.616   6 
  -8  -7  -5 402.727 578.403   1 
   8  -7   5 16.1013 560.153   4 
  -8  -7  -6 14017.2 2026.40   1 
   8  -7   6 15083.5 1420.51   4 
   8  -7   7 3755.58 881.729   4 
  -8  -7  -7 3786.61 1143.54   1 
   8  -7   8 174.382 603.326   4 
   8  -7   9 24471.2 1807.92   4 
   8  -7  10 1508.13 669.326   4 
   8  -7  11 8258.31 1087.76   4 
   8  -7  12 2822.50 713.074   4 
   8  -7  13 1860.16 605.626   4 
   8  -7  14 4018.80 661.618   4 
   8  -7  15-36.0315 291.734   4 
   8  -7  16 1253.96 263.872   4 
  -8   8  18 2955.76 377.442   5 
  -8   8  17 3518.82 490.265   5 
  -8   8  16 3590.15 519.380   5 
  -8  -8  15 4798.73 966.699   6 
  -8   8  15 1517.19 472.999   5 
  -8  -8  14 3187.70 819.894   6 
  -8  -8  14 2128.25 526.599   5 
  -8   8  14 2519.18 527.089   5 
  -8  -8  13 15465.5 1156.36   5 
  -8   8  13 18783.6 1159.98   5 
  -8  -8  13 16590.2 1375.23   6 
  -8  -8  12 6429.46 971.769   6 
  -8  -8  12 5953.98 789.597   5 
  -8   8  12 6045.25 713.599   5 
  -8  -8  11 502.375 642.020   6 
  -8  -8  11 444.489 463.565   5 
  -8  -8  10 18867.0 1458.60   6 
  -8  -8  10 18329.7 1303.07   5 
   8  -8 -10 16819.8 2239.93   2 
  -8  -8   9 636.507 477.427   6 
  -8  -8   9 775.985 429.498   5 
  -8  -8   8 149.963 472.800   6 
  -8  -8   8 1084.82 494.067   5 
   8  -8  -8 1961.26 872.232   2 
  -8  -8   7 7533.43 952.200   6 
  -8  -8   7 7069.83 807.255   5 
   8  -8  -7 9193.67 1595.48   2 
  -8  -8   6 40685.0 1916.46   6 
  -8  -8   6 40054.3 1810.83   5 
   8  -8  -6 44586.4 3384.09   2 
  -8  -8   5 889.309 445.630   6 
   8  -8  -5 438.091 574.922   2 
  -8  -8   5 542.486 400.286   5 
   8  -8  -4 21038.0 2232.83   2 
  -8  -8   4 23283.0 1384.78   5 
  -8  -8   4 21418.1 1349.56   6 
   8  -8  -3 106173. 4834.66   2 
  -8  -8   3 107082. 2909.70   6 
  -8  -8   3 108050. 2912.11   5 
   8  -8  -2 14610.8 1840.99   2 
  -8  -8   2 13815.9 1076.70   6 
  -8  -8   2 13282.2 1074.24   5 
  -8  -8   1 10827.9 948.674   6 
  -8  -8   1 10554.4 969.705   5 
   8  -8  -1 11539.2 1658.06   2 
  -8  -8   0 11768.2 1559.13   1 
  -8  -8   0 12801.1 1013.26   6 
  -8  -8   0 11033.6 994.396   5 
   8  -8   0 9876.92 1488.99   2 
   8  -8   0 12022.6 1153.74   4 
   8  -8   1 2240.97 638.562   4 
  -8  -8  -1 2860.39 541.648   6 
  -8  -8  -1 2801.67 866.811   1 
  -8  -8  -2 32113.2 1543.69   6 
  -8  -8  -2 33924.7 2756.68   1 
   8  -8   2 33141.3 1906.60   4 
  -8  -8  -3 20169.0 1237.09   6 
  -8  -8  -3 23032.0 2401.25   1 
   8  -8   3 19358.2 1524.42   4 
   8  -8   4-362.848 583.279   4 
  -8  -8  -4 1704.68 492.838   6 
  -8  -8  -4 435.986 565.095   1 
   8  -8   5 209.570 544.572   4 
  -8  -8  -5 929.498 403.934   6 
  -8  -8  -5 1028.67 750.735   1 
  -8  -8  -6 3605.40 619.065   6 
  -8  -8  -6 4026.14 1213.01   1 
   8  -8   7 2625.62 798.002   4 
   8  -8   8 959.342 642.580   4 
   8  -8   9 304.534 603.276   4 
   8  -8  10 777.025 700.243   4 
   8  -8  11 16820.8 1404.10   4 
   8  -8  12 2210.08 630.240   4 
   8  -8  13 5383.45 762.176   4 
   8  -8  14 4219.14 585.827   4 
   8  -8  15 8803.93 645.046   4 
  -8   9  17 5812.36 492.012   5 
  -8   9  16 9600.47 710.531   5 
  -8  -9  15 2957.03 806.929   6 
  -8   9  15 312.093 292.726   5 
  -8  -9  14 2555.60 717.739   6 
  -8   9  14 1295.37 378.080   5 
  -8  -9  13 2761.21 747.895   6 
  -8  -9  12 2094.15 745.670   6 
  -8  -9  12 1630.76 468.470   5 
  -8  -9  11 9222.92 1074.68   6 
  -8  -9  11 9096.06 932.178   5 
  -8  -9  10 13816.6 1132.17   5 
  -8  -9  10 13006.2 1230.87   6 
  -8  -9   9 11903.2 1199.03   6 
  -8  -9   9 12396.6 1098.48   5 
  -8  -9   8 32353.2 1823.95   6 
   8  -9  -8 32724.0 3091.90   2 
  -8  -9   8 32229.7 1676.87   5 
  -8  -9   7 5728.67 862.955   6 
  -8  -9   7 7462.06 891.519   5 
   8  -9  -7 5680.34 1293.41   2 
  -8  -9   6 1619.98 619.873   6 
  -8  -9   6 2485.98 573.554   5 
   8  -9  -6 2868.62 960.662   2 
  -8  -9   5 2969.23 646.252   6 
  -8  -9   5 3461.95 650.263   5 
   8  -9  -5 2942.63 1141.49   2 
   8  -9  -4 49761.3 3491.83   2 
  -8  -9   4 50236.3 2115.64   6 
  -8  -9   4 50005.1 2026.88   5 
  -8  -9   3 815.888 489.484   6 
  -8  -9   3 1079.57 463.372   5 
   8  -9  -3-492.174 661.335   2 
   8  -9  -2 18931.7 2078.25   2 
  -8  -9   2 20410.8 1339.30   6 
  -8  -9   2 19316.9 1291.80   5 
   8  -9  -1 19276.1 2056.72   2 
  -8  -9   1 18606.5 1255.21   6 
  -8  -9   1 18572.3 1291.62   5 
   8  -9   0 436.910 524.544   4 
  -8  -9   0-41.7981 413.881   6 
   8  -9   0 408.496 523.997   2 
   8  -9   1 583.519 538.050   4 
  -8  -9  -1 675.433 434.061   6 
   8  -9   1 1181.45 667.720   2 
  -8  -9  -1 2484.20 811.188   1 
   8  -9   2 2621.17 726.434   4 
  -8  -9  -2 3032.40 594.488   6 
  -8  -9  -2 2319.14 1003.42   1 
  -8  -9  -3 52008.2 2029.09   6 
  -8  -9  -3 52183.9 3586.48   1 
   8  -9   3 50273.8 2483.26   4 
  -8  -9  -4 11783.1 1036.28   6 
  -8  -9  -4 13108.7 1925.66   1 
   8  -9   4 11790.1 1293.31   4 
  -8  -9  -5 28107.1 1519.26   6 
   8  -9   5 26592.3 1868.80   4 
   8  -9   6 1958.59 712.673   4 
  -8  -9  -6 1606.06 506.914   6 
   8  -9   7-224.316 612.456   4 
  -8  -9  -7 425.652 417.764   6 
   8  -9   8 6626.58 1072.37   4 
  -8  -9  -8 6817.27 778.793   6 
  -8  -9  -9 14243.6 1028.95   6 
   8  -9   9 12905.9 1306.09   4 
  -8  -9 -10 25295.8 1296.16   6 
   8  -9  10 25432.1 1707.57   4 
   8  -9  11 1231.79 589.804   4 
  -8  -9 -11 740.987 334.904   6 
   8  -9  12 7469.80 878.635   4 
   8  -9  13 5787.10 698.834   4 
   8  -9  14 495.516 285.272   4 
  -8 -10  15 8568.91 931.874   6 
  -8 -10  14 11236.4 1082.66   6 
  -8 -10  13 19584.9 1421.84   6 
  -8 -10  12 11305.7 1169.21   6 
  -8 -10  11 3513.56 784.563   6 
  -8 -10  10 2965.33 719.972   6 
  -8 -10  10 2177.29 543.908   5 
  -8 -10   9 485.059 620.344   6 
  -8 -10   9 873.476 459.422   5 
  -8 -10   8 1968.99 682.772   6 
  -8 -10   8 1706.73 534.864   5 
  -8 -10   7 481.777 516.775   6 
  -8 -10   7 1135.08 439.800   5 
   8 -10  -7 148.041 444.466   2 
  -8 -10   6 5569.86 863.572   6 
  -8 -10   6 5504.76 764.707   5 
   8 -10  -6 7892.12 1599.29   2 
  -8 -10   5 620.684 556.152   6 
  -8 -10   5 118.704 418.639   5 
   8 -10  -5-7.30772 777.039   2 
  -8 -10   4 2233.70 629.795   6 
  -8 -10   4 2057.50 581.157   5 
   8 -10  -4 247.465 709.630   2 
  -8 -10   3 1049.62 511.540   6 
  -8 -10   3 980.784 473.088   5 
   8 -10  -3 653.624 666.972   2 
   8 -10  -2 26085.3 2535.93   2 
  -8 -10   2 28161.6 1594.53   6 
  -8 -10   2 29175.0 1599.37   5 
   8 -10  -1 22223.9 2238.51   2 
  -8 -10   1 26628.6 1540.55   6 
   8 -10  -1 23238.7 1434.80   3 
  -8 -10   0 12914.8 1096.12   6 
  -8 -10  -1 27084.9 1533.65   6 
  -8 -10  -2 10263.4 978.795   6 
   8 -10   2 8840.45 1105.01   4 
  -8 -10  -3 19242.4 1316.73   6 
  -8 -10  -3 22119.0 2350.44   1 
   8 -10   3 21854.6 1649.45   4 
  -8 -10  -4 15465.4 1196.41   6 
  -8 -10  -4 14014.5 1883.43   1 
   8 -10   4 12851.1 1329.24   4 
  -8 -10  -5 19204.1 1308.12   6 
   8 -10   5 17808.5 1518.88   4 
  -8 -10  -6 19862.2 1321.43   6 
   8 -10   6 20850.1 1650.84   4 
   8 -10   7 753.006 613.098   4 
  -8 -10  -7 1183.23 523.768   6 
  -8 -10  -8 7966.08 847.029   6 
   8 -10   8 6993.81 1050.53   4 
  -8 -10  -9 12483.7 963.362   6 
   8 -10   9 11476.5 1233.76   4 
   8 -10  10 496.967 542.134   4 
  -8 -10 -10 355.485 349.173   6 
   8 -10  11 23.4094 425.179   4 
  -8 -10 -11-108.397 259.310   6 
   8 -10  12 7585.49 786.492   4 
   8 -10  13 11367.5 817.500   4 
   8 -10  14 8312.87 576.467   4 
  -8 -11  15 28432.1 1414.76   6 
  -8 -11  14 137.900 501.071   6 
  -8 -11  13 6233.74 854.913   6 
  -8 -11  12 7757.42 1003.96   6 
  -8 -11  11 34939.1 1905.01   6 
  -8 -11  10-468.903 638.776   6 
  -8 -11   9 5225.21 871.330   6 
  -8 -11   8-375.384 666.444   6 
  -8 -11   7 17195.7 1378.23   6 
  -8 -11   7 20883.7 1313.69   5 
  -8 -11   6 8194.92 1053.99   6 
  -8 -11   6 8256.49 884.190   5 
  -8 -11   5 28227.3 1729.50   6 
  -8 -11   5 30618.3 1591.86   5 
   8 -11  -4 44011.4 3329.75   2 
  -8 -11   4 45285.5 2118.23   6 
  -8 -11   4 44587.5 1956.59   5 
  -8 -11   3 1980.03 594.301   6 
  -8 -11   3 1197.57 531.851   5 
   8 -11  -3 1881.10 485.083   3 
  -8 -11   2 5930.52 852.765   6 
   8 -11  -2 5837.02 802.086   3 
  -8 -11   1 11262.4 1057.69   6 
   8 -11  -1 11402.1 1037.24   3 
  -8 -11   0 7478.74 917.451   6 
  -8 -11  -1 2628.59 613.355   6 
  -8 -11  -2 5442.92 781.619   6 
  -8 -11  -3 19729.4 1346.44   6 
  -8 -11  -4 69764.4 2431.10   6 
  -8 -11  -5 7713.82 885.727   6 
   8 -11   5 9097.09 1057.96   4 
  -8 -11  -6 16427.2 1209.95   6 
   8 -11   6 17213.0 1430.95   4 
   8 -11   7 2048.56 682.177   4 
  -8 -11  -7 1407.35 533.035   6 
  -8 -11  -8 15823.5 1116.24   6 
   8 -11   8 13831.9 1250.93   4 
   8 -11   9-433.726 520.059   4 
  -8 -11  -9-23.3201 365.774   6 
   8 -11  10 667.601 472.868   4 
  -8 -11 -10 822.674 364.715   6 
   8 -11  11 6399.82 724.971   4 
  -8 -11 -11 8270.53 639.236   6 
   8 -11  12 2225.67 428.427   4 
   8 -11  13 225.794 186.929   4 
  -8 -12  14 31409.3 1431.80   6 
  -8 -12  13 3331.76 655.868   6 
  -8 -12  12 19446.4 1352.27   6 
  -8 -12  11 16439.7 1320.57   6 
  -8 -12  10 12098.3 1195.97   6 
  -8 -12   9 2221.54 716.155   6 
  -8 -12   8 1197.78 644.104   6 
  -8 -12   7 336.963 539.480   6 
  -8 -12   6 17641.8 1449.47   6 
   8 -12  -6 15660.8 1154.56   3 
  -8 -12   5 2076.68 755.474   6 
  -8 -12   5 662.878 439.692   5 
   8 -12  -5 1051.12 459.685   3 
  -8 -12   4 1320.98 654.965   6 
   8 -12  -4 2233.80 547.739   3 
  -8 -12   3 13730.0 1215.65   6 
   8 -12  -3 13319.3 1112.59   3 
  -8 -12   2 88411.6 2884.60   6 
   8 -12  -2 80273.2 2680.28   3 
  -8 -12   1 9889.58 1023.52   6 
   8 -12  -1 10509.6 1063.54   3 
  -8 -12   0 3979.25 756.907   6 
  -8 -12  -1 9293.90 985.527   6 
  -8 -12  -2 9350.47 1008.36   6 
  -8 -12  -3 11013.6 1056.31   6 
  -8 -12  -4 13111.5 1136.60   6 
  -8 -12  -5 712.295 478.766   6 
  -8 -12  -6 24919.4 1442.18   6 
  -8 -12  -7 7158.55 819.083   6 
  -8 -12  -8 2272.49 534.440   6 
  -8 -12  -9 2503.51 498.532   6 
  -8 -12 -10 7120.67 636.453   6 
  -8 -12 -11 1802.04 318.726   6 
  -8 -13  14 1717.94 480.153   6 
  -8 -13  13 1998.53 483.328   6 
  -8 -13  12 17311.9 1194.07   6 
  -8 -13  11 13476.3 1131.23   6 
  -8 -13  10 1584.53 642.651   6 
  -8 -13   9 2293.69 720.377   6 
  -8 -13   8 2808.17 718.291   6 
   8 -13  -8 2100.94 486.418   3 
  -8 -13   7 850.565 613.048   6 
   8 -13  -7 1736.75 484.827   3 
  -8 -13   6-246.568 650.072   6 
   8 -13  -6 719.595 390.855   3 
  -8 -13   5 2504.18 729.638   6 
   8 -13  -5 2481.60 591.292   3 
  -8 -13   4 32484.1 1815.05   6 
   8 -13  -4 30408.5 1643.30   3 
  -8 -13   3 672.616 613.695   6 
   8 -13  -3-493.314 488.568   3 
  -8 -13   2 6260.73 905.558   6 
   8 -13  -2 5773.69 836.261   3 
  -8 -13   1 1876.53 620.688   6 
  -8 -13   0-242.673 473.330   6 
  -8 -13  -1 4993.09 802.425   6 
  -8 -13  -2 5675.76 819.866   6 
  -8 -13  -3 775.545 530.502   6 
  -8 -13  -4 37973.9 1760.79   6 
  -8 -13  -5 7004.74 848.069   6 
  -8 -13  -6 7468.19 811.824   6 
  -8 -13  -7 1078.94 436.790   6 
  -8 -13  -8 1872.90 474.581   6 
  -8 -13  -9 2245.76 406.557   6 
  -8 -13 -10 735.299 281.026   6 
  -8 -13 -11 1946.54 286.777   6 
  -8 -14  13 2945.75 493.917   6 
  -8 -14  12 1553.86 451.307   6 
  -8 -14  11 4488.38 703.756   6 
  -8 -14  10-290.007 496.422   6 
  -8 -14   9 4452.20 805.083   6 
  -8 -14   8 1613.89 609.998   6 
   8 -14  -8 1717.66 476.878   3 
  -8 -14   7 19877.5 1450.77   6 
   8 -14  -7 18304.4 1183.60   3 
  -8 -14   6 11683.0 1142.13   6 
   8 -14  -6 11745.0 1008.67   3 
  -8 -14   5 3241.55 732.672   6 
   8 -14  -5 3650.19 667.587   3 
  -8 -14   4 2607.12 731.503   6 
   8 -14  -4 1658.50 490.592   3 
  -8 -14   3 2146.56 698.674   6 
   8 -14  -3 1092.48 512.984   3 
  -8 -14   2 17253.6 1334.74   6 
  -8 -14   1 2497.28 741.223   6 
  -8 -14   0 17478.1 1290.34   6 
  -8 -14  -1 31541.7 1674.69   6 
  -8 -14  -2 19393.2 1305.45   6 
  -8 -14  -3 24191.3 1414.27   6 
  -8 -14  -4 7996.07 883.953   6 
  -8 -14  -5 7717.74 839.818   6 
  -8 -14  -6 429.832 400.646   6 
  -8 -14  -7 6520.75 691.227   6 
  -8 -14  -8 880.004 363.509   6 
  -8 -14  -9 10957.4 706.314   6 
  -8 -14 -10 3741.43 381.563   6 
  -8 -15  12-227.323 312.980   6 
  -8 -15  11 4658.10 588.397   6 
  -8 -15  10 1.77214 392.829   6 
  -8 -15   9 2526.52 586.544   6 
  -8 -15   8 343.190 471.903   6 
   8 -15  -8 698.294 349.240   3 
  -8 -15   7 8003.82 900.545   6 
   8 -15  -7 8431.24 805.447   3 
  -8 -15   6-87.1366 518.696   6 
   8 -15  -6-273.554 396.363   3 
  -8 -15   5 62165.1 2280.36   6 
   8 -15  -5 58388.3 2094.47   3 
  -8 -15   4 313.590 525.673   6 
   8 -15  -4-47.4072 445.564   3 
  -8 -15   3 41290.8 1857.50   6 
  -8 -15   2 6975.78 900.315   6 
  -8 -15   1 5467.40 827.395   6 
  -8 -15   0-419.148 544.339   6 
  -8 -15  -1 775.964 558.094   6 
  -8 -15  -2 3007.47 667.293   6 
  -8 -15  -3 45023.5 1787.52   6 
  -8 -15  -4 3009.61 616.432   6 
  -8 -15  -5 43737.8 1636.22   6 
  -8 -15  -6 3534.33 543.889   6 
  -8 -15  -7 13895.4 859.222   6 
  -8 -15  -8 700.176 269.873   6 
  -8 -15  -9 4530.75 400.470   6 
  -8 -16  11 2812.22 377.074   6 
  -8 -16  10 6673.93 613.443   6 
  -8 -16   9 1574.58 412.288   6 
  -8 -16   8 12903.6 923.005   6 
  -8 -16   7 966.102 438.637   6 
   8 -16  -7 1372.04 384.657   3 
   8 -16  -6 11924.9 876.885   3 
  -8 -16   6 12857.9 996.193   6 
  -8 -16   5 13564.8 1044.63   6 
  -8 -16   4 2636.35 625.051   6 
  -8 -16   3 6554.54 802.997   6 
  -8 -16   2 5588.88 750.209   6 
  -8 -16   1 2401.68 568.061   6 
  -8 -16   0 793.888 492.065   6 
  -8 -16  -1 14566.6 1044.27   6 
  -8 -16  -2 3737.45 616.737   6 
  -8 -16  -3 11914.6 891.720   6 
  -8 -16  -4 1588.75 429.634   6 
  -8 -16  -5 2850.89 474.912   6 
  -8 -16  -6 290.246 270.333   6 
  -8 -16  -7 4578.70 451.588   6 
  -8 -16  -8 2001.98 275.193   6 
  -8 -17   9 1239.62 289.538   6 
  -8 -17   8 721.384 277.769   6 
  -8 -17   7 13347.4 822.830   6 
  -8 -17   6 1668.92 408.194   6 
  -8 -17   5 282.825 339.335   6 
  -8 -17   4 41494.6 1524.35   6 
  -8 -17   3 1573.33 455.572   6 
  -8 -17   2 12510.4 880.312   6 
  -8 -17   1 667.745 377.605   6 
  -8 -17   0 1437.03 413.742   6 
  -8 -17  -1 1525.03 434.227   6 
  -8 -17  -2 623.142 315.362   6 
  -8 -17  -3 1147.31 344.763   6 
  -8 -17  -4 13572.1 776.677   6 
  -8 -17  -5 8396.27 589.971   6 
  -8 -17  -6 394.387 187.617   6 
  -8 -18   6 10695.8 614.118   6 
  -8 -18   5 1088.61 290.361   6 
  -8 -18   4 2787.11 390.416   6 
  -8 -18   3 5358.59 528.978   6 
  -8 -18   2 7631.14 604.112   6 
  -8 -18   1 1960.91 354.430   6 
  -8 -18   0 8529.23 630.209   6 
  -8 -18  -1 1831.32 364.049   6 
  -8 -18  -2 1047.68 289.610   6 
  -8 -18  -3 1812.54 300.602   6 
  -9   0  20 322.291 220.519   5 
  -9   0  19-16.4864 311.404   5 
  -9   0  18 5206.22 693.604   5 
  -9   0  17 189.376 445.941   5 
  -9   0  16 6449.98 874.867   5 
  -9   0  15 615.113 563.279   5 
  -9   0  14 7434.29 946.498   5 
  -9   0  13-87.6100 505.122   5 
  -9   0  12 1421.40 596.925   5 
  -9   0  11-90.9486 419.020   5 
  -9   0  10 4150.84 756.735   6 
  -9   0  10 2870.33 608.300   5 
  -9   0   9 68.7096 338.353   6 
   9   0  -9-869.601 677.133   2 
  -9   0   9 365.020 370.589   5 
   9   0  -8 22447.6 2216.11   2 
  -9   0   8 23958.0 1324.67   5 
   9   0  -7 311.542 501.938   2 
  -9   0   7 74.5671 305.746   5 
   9   0  -6 102474. 4567.75   2 
  -9   0   5 363.496 517.684   1 
  -9   0   4 16802.8 1889.92   1 
  -9   0   3-337.853 703.155   1 
  -9   0   2 176186. 5955.32   1 
  -9   0   1-85.0178 582.972   1 
  -9   0   0 2610.68 987.580   1 
  -9   0  -1 944.135 713.721   1 
  -9   0  -2 214397. 6737.51   1 
  -9   0  -3-96.6940 611.960   1 
  -9   0  -4 80616.5 4264.34   1 
   9   0   4 79544.3 2579.14   4 
   9   0   5 12.1645 349.280   4 
  -9   0  -5-657.089 786.264   1 
  -9   0  -6 47927.5 3406.54   1 
   9   0   6 46242.3 2050.63   4 
   9   0   7-714.615 508.369   4 
  -9   0  -7-843.435 709.832   1 
   9   0   8 6120.13 849.909   4 
  -9   0  -8 5053.34 1240.52   1 
   9   0   9-356.921 511.813   4 
   9   0  10 5924.71 849.066   4 
   9   0  11-158.048 430.065   4 
   9   0  12 3541.40 650.668   4 
   9   0  13-151.122 370.677   4 
   9   0  14 1909.53 434.065   4 
   9   0  15 202.034 242.189   4 
  -9  -1  20 1647.16 329.219   5 
  -9   1  20 1476.50 312.245   5 
  -9  -1  19 1193.83 391.051   5 
  -9   1  19 240.326 304.254   5 
  -9  -1  18-485.878 417.506   5 
  -9   1  18 25.2135 392.248   5 
  -9  -1  17 192.015 472.900   5 
  -9   1  17 454.677 501.257   5 
  -9  -1  16 17578.1 1299.98   5 
  -9   1  16 19973.9 1360.10   5 
  -9  -1  15 1757.47 644.525   5 
  -9   1  15 2909.69 708.904   5 
  -9  -1  14 655.162 552.307   5 
  -9   1  14 1370.02 622.591   5 
  -9  -1  13 1262.30 594.721   5 
  -9   1  13 1296.30 551.842   5 
  -9  -1  12 1445.88 584.096   5 
  -9   1  12 1274.06 551.465   5 
  -9  -1  11 1577.62 638.539   6 
   9  -1 -11 1558.16 765.135   2 
  -9  -1  11 1124.38 501.803   5 
  -9   1  11 730.434 436.525   5 
  -9  -1  10 16207.2 1184.02   6 
  -9  -1  10 14929.3 1122.00   5 
  -9   1  10 14297.5 1092.55   5 
   9  -1 -10 14280.2 1874.21   2 
   9  -1  -9 27489.3 2547.06   2 
  -9  -1   9 22407.9 1305.00   6 
   9   1  -9 23959.4 2250.25   2 
  -9  -1   9 21555.0 1317.63   5 
  -9   1   9 23562.2 1324.96   5 
   9   1  -8 52865.0 3245.59   2 
   9  -1  -8 49282.9 3273.48   2 
  -9  -1   8 53071.7 1966.81   5 
  -9   1   8 50418.8 1858.80   5 
   9   1  -7 54571.9 3265.32   2 
   9  -1  -7 54617.9 3384.30   2 
  -9  -1   7 57907.8 1998.93   5 
  -9   1   7 59012.0 1953.50   5 
   9   1  -6 527.485 528.805   2 
   9  -1  -6 341.262 629.981   2 
  -9  -1   5 543.434 475.468   1 
  -9   1   4 67703.0 3725.28   1 
  -9  -1   4 68710.7 3671.16   1 
  -9   1   3 5478.59 1212.37   1 
  -9  -1   3 6031.32 1206.06   1 
  -9  -1   2 61948.3 3507.61   1 
  -9   1   2 59952.4 3570.24   1 
  -9  -1   1 179469. 5953.73   1 
  -9   1   1 182115. 6141.85   1 
  -9  -1   0 225789. 6761.80   1 
  -9   1   0 222115. 6836.25   1 
  -9  -1  -1 107867. 4699.76   1 
  -9   1  -1 105181. 4706.36   1 
  -9  -1  -2 830.104 583.530   1 
  -9   1  -2 125.008 680.691   1 
  -9  -1  -3 39407.8 2939.69   1 
  -9   1  -3 38842.2 2918.50   1 
   9  -1   3 36384.5 1761.99   4 
  -9  -1  -4-212.546 663.524   1 
   9   1   4 177.714 352.645   4 
   9  -1   4-106.380 386.787   4 
  -9   1  -4 119.786 659.502   1 
  -9  -1  -5 4275.89 1074.62   1 
   9   1   5 3967.21 636.482   4 
   9  -1   5 4889.17 761.925   4 
  -9   1  -5 5493.79 1218.69   1 
  -9  -1  -6-20.3695 789.925   1 
   9   1   6 935.828 449.446   4 
   9  -1   6 647.542 429.173   4 
  -9   1  -6 1048.69 734.904   1 
  -9  -1  -7 18017.2 2202.28   1 
  -9   1  -7 23159.8 2416.40   1 
   9   1   7 22175.7 1438.33   4 
   9  -1   7 20981.1 1466.26   4 
  -9  -1  -8 20531.5 2376.21   1 
  -9   1  -8 26301.2 2595.87   1 
   9   1   8 21737.0 1464.70   4 
   9  -1   8 23520.4 1578.59   4 
   9   1   9 41733.3 1987.75   4 
   9  -1   9 42569.1 2086.29   4 
   9  -1  10 332.939 507.926   4 
   9   1  10 394.035 446.007   4 
   9   1  11 1124.19 451.403   4 
   9  -1  11 81.3754 505.207   4 
   9   1  12 2422.47 534.932   4 
   9  -1  12 2705.67 642.284   4 
   9   1  13 317.977 353.638   4 
   9  -1  13 465.720 419.751   4 
   9   1  14 932.626 325.600   4 
   9  -1  14 1009.40 429.776   4 
   9  -1  15 5269.84 549.390   4 
  -9   2  20 749.079 288.795   5 
  -9  -2  19 4032.79 521.101   5 
  -9   2  19 3450.96 514.709   5 
  -9  -2  18 2583.13 517.269   5 
  -9   2  18 1841.25 489.589   5 
  -9  -2  17 9298.89 899.120   5 
  -9   2  17 10481.5 926.315   5 
  -9  -2  16 4979.26 819.082   5 
  -9   2  16 4485.97 770.289   5 
  -9  -2  15 942.249 516.178   5 
  -9   2  15 1465.28 595.496   5 
  -9  -2  14 870.709 537.509   5 
  -9   2  14 977.475 550.432   5 
  -9  -2  13 1123.19 610.304   5 
  -9   2  13 1761.88 610.501   5 
  -9  -2  12 4808.85 889.258   6 
  -9  -2  12 2758.01 655.913   5 
  -9   2  12 2837.05 621.647   5 
   9  -2 -12 2984.85 989.085   2 
   9  -2 -11 65862.0 4124.57   2 
  -9  -2  11 64893.0 2369.83   5 
  -9   2  11 64738.9 2270.10   5 
  -9  -2  11 67556.7 2429.06   6 
  -9  -2  10-9.18735 491.068   6 
   9  -2 -10-455.549 601.131   2 
  -9  -2  10-415.568 466.264   5 
  -9   2  10-56.5612 354.613   5 
  -9  -2   9 10060.3 944.106   6 
  -9  -2   9 10833.6 982.640   5 
  -9   2   9 9788.57 886.248   5 
   9  -2  -9 13211.8 1798.76   2 
  -9  -2   8 797.689 377.064   6 
   9   2  -8-422.626 418.606   2 
   9  -2  -8 76.3307 563.029   2 
  -9  -2   8-123.356 378.283   5 
  -9   2   8 331.839 329.496   5 
   9  -2  -7 13919.2 1791.55   2 
  -9  -2   7 10020.0 897.230   5 
  -9   2   7 10756.6 864.500   5 
   9   2  -7 10655.6 1478.85   2 
   9   2  -6 13444.6 1611.74   2 
   9  -2  -6 13776.6 1802.40   2 
  -9  -2   5 58719.8 3334.35   1 
   9  -2  -5 56211.7 3506.69   2 
  -9  -2   4 70.1743 498.477   1 
  -9   2   4 40.8639 645.689   1 
  -9   2   3 76643.5 4031.92   1 
  -9  -2   3 74545.3 3791.55   1 
  -9  -2   2 1203.80 708.625   1 
  -9   2   2 1238.15 792.570   1 
  -9  -2   1 19706.9 2015.57   1 
  -9   2   1 20319.9 2156.47   1 
  -9   2   0 3356.39 892.923   1 
  -9  -2   0 2359.51 850.776   1 
  -9  -2  -1 55878.2 3389.38   1 
  -9   2  -1 56087.8 3499.33   1 
  -9  -2  -2 23821.3 2269.79   1 
  -9   2  -2 22429.5 2264.11   1 
  -9  -2  -3 25246.3 2374.92   1 
  -9   2  -3 23735.9 2344.78   1 
   9  -2   3 26673.1 1548.15   4 
  -9  -2  -4 3234.19 999.994   1 
   9   2   4 2763.29 557.523   4 
   9  -2   4 3394.54 650.129   4 
  -9   2  -4 1299.19 609.986   1 
  -9  -2  -5 91753.9 4665.54   1 
  -9   2  -5 88399.1 4552.37   1 
   9   2   5 82214.4 2592.60   4 
   9  -2   5 94193.5 2966.56   4 
  -9  -2  -6 43027.8 3295.29   1 
  -9   2  -6 45528.4 3327.63   1 
   9   2   6 42516.3 1897.81   4 
   9  -2   6 45787.5 2142.84   4 
  -9  -2  -7 6883.31 1431.86   1 
  -9   2  -7 9242.10 1609.88   1 
   9   2   7 6823.17 834.256   4 
   9  -2   7 9818.96 1085.63   4 
  -9  -2  -8-89.1731 877.439   1 
   9  -2   8 57.7202 467.136   4 
   9   2   8 1077.19 458.416   4 
  -9   2  -8 636.211 656.432   1 
   9   2   9 46492.4 2038.03   4 
   9  -2   9 46112.2 2234.11   4 
   9   2  10 5539.99 792.603   4 
   9  -2  10 6671.08 952.830   4 
   9  -2  11 7109.89 920.748   4 
   9   2  11 6581.72 802.498   4 
   9   2  12 4185.31 604.743   4 
   9  -2  12 3585.86 739.089   4 
   9  -2  13 2808.29 636.297   4 
   9  -2  14 5342.03 671.996   4 
   9  -2  15 636.518 333.887   4 
   9  -2  16 383.758 210.468   4 
  -9   3  20 6917.41 522.358   5 
  -9  -3  19 2241.96 412.114   5 
  -9   3  19 1658.24 365.344   5 
  -9  -3  18 62.1743 346.431   5 
  -9   3  18 667.627 376.716   5 
  -9  -3  17 7987.44 837.842   5 
  -9   3  17 9267.95 894.404   5 
  -9  -3  16 1177.40 564.027   5 
  -9   3  16 1057.14 548.428   5 
  -9  -3  15 31841.9 1705.16   5 
  -9   3  15 32791.2 1688.39   5 
  -9  -3  14 803.947 546.819   5 
  -9   3  14 1032.80 542.215   5 
  -9  -3  13 4037.11 774.144   5 
  -9   3  13 3954.25 742.107   5 
  -9  -3  12 62169.8 2417.14   6 
  -9  -3  12 60178.3 2329.19   5 
  -9   3  12 59326.5 2211.61   5 
   9  -3 -11 28758.6 2810.40   2 
  -9  -3  11 27210.0 1600.66   6 
  -9  -3  11 29294.1 1642.74   5 
  -9   3  11 28456.2 1518.61   5 
  -9  -3  10 22551.7 1413.81   6 
   9  -3 -10 22039.1 2462.42   2 
  -9  -3  10 20330.3 1346.97   5 
  -9   3  10 20372.5 1263.07   5 
  -9  -3   9 2952.55 576.447   6 
   9  -3  -9 2467.57 1074.61   2 
  -9  -3   9 3829.00 650.716   5 
  -9   3   9 3887.04 618.390   5 
  -9  -3   8 14808.0 1128.91   5 
  -9   3   8 13785.3 982.303   5 
  -9  -3   8 13256.2 1054.91   6 
   9  -3  -8 12685.0 1839.34   2 
   9  -3  -7 16060.4 1985.44   2 
  -9  -3   7 13481.5 985.653   6 
  -9  -3   7 12954.0 1029.21   5 
  -9   3   7 14248.2 954.346   5 
  -9  -3   6 7788.50 817.490   5 
   9   3  -6 6580.92 1139.67   2 
   9  -3  -6 8053.66 1424.06   2 
   9  -3  -5 4583.80 1171.58   2 
  -9  -3   5 2367.94 802.231   1 
  -9  -3   4 18105.8 1897.82   1 
  -9   3   3 453.907 640.491   1 
  -9  -3   3-166.225 539.506   1 
  -9   3   2 10533.3 1573.23   1 
  -9  -3   2 10387.1 1450.43   1 
  -9  -3   1 66764.5 3620.38   1 
  -9   3   1 65833.7 3848.78   1 
  -9  -3   0 1219.49 742.508   1 
  -9   3   0 553.218 691.232   1 
  -9  -3  -1 48624.0 3174.03   1 
  -9   3  -1 55307.6 3539.63   1 
  -9  -3  -2 7227.80 1407.98   1 
  -9   3  -2 10830.4 1630.37   1 
   9  -3   2 10814.8 1013.82   4 
  -9  -3  -3 4116.89 1167.63   1 
  -9   3  -3 2654.62 946.293   1 
   9  -3   3 4245.58 742.623   4 
  -9  -3  -4 4340.27 1153.41   1 
  -9   3  -4 4616.91 1150.37   1 
   9  -3   4 4926.64 751.161   4 
  -9   3  -5 11502.1 1623.14   1 
  -9  -3  -5 13650.3 1883.90   1 
   9  -3   5 10112.2 1078.70   4 
  -9   3  -6 1567.16 826.888   1 
   9  -3   6 2061.79 586.563   4 
  -9  -3  -7 55487.9 3839.05   1 
  -9   3  -7 55662.6 3698.16   1 
   9  -3   7 55178.5 2443.61   4 
  -9  -3  -8 1671.69 989.559   1 
   9  -3   8 1009.96 636.415   4 
   9  -3   9 5194.52 924.563   4 
   9  -3  10 2534.19 707.003   4 
   9  -3  11 8731.12 1064.78   4 
   9  -3  12 3670.27 768.040   4 
   9  -3  13 2336.41 600.828   4 
   9  -3  14 1410.17 449.817   4 
   9  -3  15 27691.6 1204.85   4 
   9  -3  16 446.504 216.826   4 
  -9  -4  19 3497.16 427.397   5 
  -9   4  19 3621.09 474.259   5 
  -9  -4  18 14268.8 925.941   5 
  -9   4  18 14255.7 944.669   5 
  -9  -4  17 1552.37 502.387   5 
  -9   4  17 780.520 415.437   5 
  -9  -4  16 16651.2 1199.32   5 
  -9   4  16 16632.3 1164.11   5 
  -9   4  15 9816.65 990.159   5 
  -9  -4  15 8322.66 969.599   5 
  -9  -4  14 1612.58 645.735   5 
  -9   4  14 3879.19 715.746   5 
  -9  -4  13 1766.38 800.825   6 
  -9  -4  13 760.528 538.627   5 
  -9   4  13 951.961 523.113   5 
  -9  -4  12 10122.9 1091.95   6 
  -9  -4  12 10458.0 1042.87   5 
  -9   4  12 10796.9 973.782   5 
  -9  -4  11 68519.2 2538.04   6 
   9  -4 -11 72755.5 4537.73   2 
  -9  -4  11 67640.9 2467.05   5 
  -9   4  11 67094.5 2270.30   5 
  -9  -4  10 62164.3 2342.68   6 
   9  -4 -10 56768.3 3967.68   2 
  -9  -4  10 60141.6 2277.65   5 
  -9   4  10 57230.3 2034.86   5 
  -9  -4   9 1333.83 499.573   6 
   9  -4  -9 921.673 851.845   2 
  -9  -4   9 1039.85 485.802   5 
  -9   4   9 1177.22 376.089   5 
   9  -4  -8 39146.4 3193.97   2 
  -9  -4   8 36939.7 1718.46   6 
  -9  -4   8 36417.4 1730.70   5 
  -9   4   8 35144.0 1517.12   5 
   9  -4  -7 46959.7 3395.35   2 
  -9  -4   7 47640.0 1909.61   6 
  -9  -4   7 51740.5 2005.16   5 
  -9  -4   6 316.459 330.960   6 
   9  -4  -6 1038.84 729.853   2 
  -9  -4   6 629.947 380.555   5 
  -9  -4   5 12426.1 998.525   5 
  -9  -4   5 9730.26 1378.96   1 
   9  -4  -5 9734.82 1655.72   2 
   9  -4  -4 895.751 730.663   2 
  -9  -4   4 1716.01 671.313   1 
  -9  -4   4 849.643 379.718   5 
  -9  -4   3 1529.18 679.249   1 
  -9   4   2 37572.1 2918.47   1 
  -9  -4   2 40826.1 2829.17   1 
  -9   4   1 2840.43 1012.38   1 
  -9  -4   1 2137.01 856.936   1 
  -9  -4   0 3564.73 980.084   1 
  -9   4   0 4094.65 1145.33   1 
  -9  -4  -1 20290.6 1207.96   5 
  -9  -4  -1 18967.7 2028.77   1 
  -9   4  -1 19672.5 2171.08   1 
  -9  -4  -2 11103.3 1654.41   1 
  -9  -4  -2 12559.8 1013.62   5 
  -9   4  -2 11650.2 1737.93   1 
   9  -4   2 13550.3 1160.39   4 
  -9  -4  -3 24173.4 2402.17   1 
  -9   4  -3 20411.9 2246.69   1 
   9  -4   3 24639.1 1545.93   4 
  -9  -4  -4 1194.41 823.320   1 
   9  -4   4 2030.73 597.060   4 
  -9   4  -4 1239.96 897.230   1 
  -9  -4  -5 9935.12 1643.58   1 
  -9   4  -5 11602.8 1758.36   1 
   9  -4   5 11874.4 1171.68   4 
   9  -4   6 909.152 595.503   4 
  -9   4  -6 516.830 732.195   1 
  -9  -4  -6-175.324 725.407   1 
   9  -4   7 4591.25 820.572   4 
  -9  -4  -7 3883.29 1188.86   1 
  -9  -4  -8 2297.31 1042.78   1 
   9  -4   8 1101.07 584.209   4 
   9  -4   9-346.781 502.994   4 
   9  -4  10 45346.4 2241.29   4 
   9  -4  11 2924.99 757.830   4 
   9  -4  12 32175.2 1757.65   4 
   9  -4  13 357.260 508.038   4 
   9  -4  14 6801.74 731.693   4 
   9  -4  15-495.925 335.615   4 
   9  -4  16 1785.10 303.705   4 
  -9   5  19-27.4456 228.976   5 
  -9  -5  18 6532.41 619.728   5 
  -9   5  18 7510.20 676.995   5 
  -9  -5  17 1581.06 474.028   5 
  -9   5  17 1132.68 436.120   5 
  -9   5  16 7294.68 795.115   5 
  -9  -5  16 6219.21 788.651   5 
  -9   5  15 7673.50 852.244   5 
  -9  -5  15 7023.72 856.326   5 
  -9  -5  14 9492.68 1000.89   5 
  -9   5  14 8413.83 889.438   5 
  -9  -5  13 25142.8 1618.15   6 
  -9  -5  13 27707.1 1634.69   5 
  -9   5  13 28022.6 1523.34   5 
  -9  -5  12 2522.83 714.408   6 
  -9  -5  12 3202.00 720.318   5 
  -9   5  12 2796.78 573.004   5 
  -9  -5  11 3305.49 700.662   6 
  -9  -5  11 3780.33 731.295   5 
   9  -5 -11 4024.73 1183.25   2 
  -9   5  11 4284.74 659.137   5 
  -9  -5  10 1637.97 585.223   6 
  -9  -5  10 3358.52 707.084   5 
   9  -5 -10 3048.92 1025.10   2 
  -9   5  10 2489.83 474.057   5 
   9  -5  -9 29317.1 2877.95   2 
  -9  -5   9 28684.3 1613.79   6 
  -9  -5   9 27948.3 1571.16   5 
  -9   5   9 27448.6 1382.69   5 
  -9  -5   8 36624.8 1794.89   6 
   9  -5  -8 35489.6 3097.60   2 
  -9  -5   8 38296.9 1819.20   5 
  -9  -5   7 4339.29 682.163   6 
   9  -5  -7 5457.45 1299.83   2 
  -9  -5   7 5436.89 728.906   5 
  -9  -5   6 3726.53 608.822   6 
   9  -5  -6 3029.67 1076.42   2 
  -9  -5   6 3030.09 594.124   5 
   9  -5  -5 52561.5 3557.93   2 
  -9  -5   5 49568.3 1878.90   6 
  -9  -5   5 50914.7 1979.75   5 
  -9  -5   4 10800.8 926.277   5 
   9  -5  -4 8930.82 1511.80   2 
  -9  -5   4 8575.97 1287.73   1 
  -9  -5   3 49468.1 1929.12   5 
  -9  -5   3 46768.4 2984.33   1 
  -9  -5   2 1192.40 397.401   5 
  -9  -5   2 934.699 638.064   1 
  -9  -5   1 48876.2 1906.84   5 
  -9  -5   1 52598.0 3226.70   1 
  -9   5   0 37852.7 3002.83   1 
  -9  -5   0 37972.6 1677.59   5 
  -9  -5   0 33836.4 2630.57   1 
  -9   5  -1 34547.5 2892.68   1 
  -9  -5  -1 34845.8 1649.91   5 
  -9  -5  -1 36396.3 2755.39   1 
  -9  -5  -2 517.301 424.730   1 
  -9   5  -2 113.419 692.984   1 
   9  -5   2 782.041 453.316   4 
  -9  -5  -3 26434.6 2523.03   1 
  -9   5  -3 26589.8 2568.82   1 
   9  -5   3 26420.5 1647.58   4 
  -9   5  -4 9279.47 1589.24   1 
   9  -5   4 8702.48 1024.76   4 
  -9  -5  -4 12599.2 1880.90   1 
  -9  -5  -5 61726.9 4009.35   1 
  -9   5  -5 64976.3 4016.07   1 
   9  -5   5 61032.9 2564.18   4 
  -9  -5  -6 34910.2 3131.23   1 
   9  -5   6 33212.1 1962.62   4 
   9  -5   7 13685.0 1328.10   4 
  -9  -5  -7 11968.6 1893.12   1 
   9  -5   8 32433.8 1986.00   4 
   9  -5   9 419.052 558.264   4 
   9  -5  10 2547.23 733.463   4 
   9  -5  11 7687.48 1026.31   4 
   9  -5  12 1950.93 698.054   4 
   9  -5  13 8499.63 917.290   4 
   9  -5  14 3006.23 536.080   4 
   9  -5  15 5442.87 571.454   4 
  -9  -6  18 386.105 151.827   5 
  -9   6  18 50.1418 254.922   5 
  -9  -6  17 12676.3 883.615   5 
  -9   6  17 14163.0 925.332   5 
  -9  -6  16 940.502 398.342   5 
  -9   6  16 1471.42 506.755   5 
  -9  -6  15 5523.79 788.442   5 
  -9   6  15 5339.24 711.060   5 
  -9  -6  14 10425.1 1170.50   6 
  -9  -6  14 9767.10 1006.94   5 
  -9   6  14 10709.9 964.689   5 
  -9  -6  13 20772.2 1497.91   6 
  -9  -6  13 21000.5 1395.54   5 
  -9   6  13 18823.8 1225.77   5 
  -9  -6  12 2960.06 772.832   6 
  -9  -6  12 2525.05 675.498   5 
  -9   6  12 1673.48 484.835   5 
  -9  -6  11 30370.6 1689.24   5 
  -9   6  11 29320.3 1473.92   5 
  -9  -6  11 30485.9 1753.69   6 
  -9  -6  10 14321.8 1218.36   6 
  -9  -6  10 14718.8 1224.93   5 
  -9   6  10 13758.2 998.950   5 
   9  -6 -10 12664.1 1996.84   2 
  -9  -6   9 56859.0 2295.97   6 
   9  -6  -9 57590.9 4064.38   2 
  -9  -6   9 58198.2 2262.15   5 
  -9  -6   8-261.282 524.362   6 
   9  -6  -8 510.206 699.351   2 
  -9  -6   8 67.0535 451.129   5 
   9  -6  -7 28148.0 2805.70   2 
  -9  -6   7 27208.0 1533.24   6 
  -9  -6   7 29872.4 1611.69   5 
  -9  -6   6 13175.5 1064.52   6 
  -9  -6   6 12612.8 1068.17   5 
  -9  -6   5 10643.3 951.928   6 
  -9  -6   5 11024.2 1006.60   5 
   9  -6  -5 9582.50 1669.30   2 
  -9  -6   4 12850.4 1000.65   6 
  -9  -6   4 13744.2 1100.84   5 
   9  -6  -4 11958.3 1868.73   2 
  -9  -6   3 4125.87 574.377   6 
   9  -6  -3 3950.25 1088.61   2 
  -9  -6   3 4704.10 681.543   5 
  -9  -6   3 3521.91 885.056   1 
  -9  -6   2 33428.4 1523.49   6 
  -9  -6   2 36280.1 1692.68   5 
  -9  -6   1 7055.66 1206.96   1 
  -9  -6   1 6566.47 798.332   5 
  -9  -6   0 746.215 494.574   1 
  -9  -6   0 1237.65 487.956   5 
  -9  -6  -1 792.239 692.899   1 
  -9  -6  -1 632.693 455.243   5 
   9  -6   1 814.582 500.885   4 
  -9  -6  -2 4610.24 1161.65   1 
   9  -6   2 5167.47 836.446   4 
  -9   6  -2 5375.21 1267.82   1 
  -9  -6  -3 1667.07 724.609   1 
   9  -6   3 1387.13 607.914   4 
  -9   6  -3 500.768 565.193   1 
  -9   6  -4 760.361 521.450   1 
   9  -6   4 1201.36 585.232   4 
  -9  -6  -4 564.434 812.006   1 
   9  -6   5 514.939 493.987   4 
  -9  -6  -5 1462.99 813.305   1 
  -9  -6  -6 23957.9 2612.34   1 
   9  -6   6 17892.6 1496.17   4 
   9  -6   7 6892.87 1048.98   4 
   9  -6   8 1547.69 693.393   4 
   9  -6   9 10621.0 1221.17   4 
   9  -6  10-393.060 645.341   4 
   9  -6  11 5872.84 890.141   4 
   9  -6  12 4383.03 786.224   4 
   9  -6  13 665.247 470.756   4 
   9  -6  14 4456.26 605.423   4 
   9  -6  15 301.781 253.672   4 
  -9   7  18 654.959 219.759   5 
  -9  -7  17 167.849 140.875   5 
  -9   7  17 743.361 335.088   5 
  -9  -7  16 3066.50 540.183   5 
  -9   7  16 2895.52 512.038   5 
  -9  -7  15 3402.35 572.817   5 
  -9   7  15 3256.28 569.194   5 
  -9  -7  14 5261.40 907.862   6 
  -9  -7  14 7129.47 856.251   5 
  -9   7  14 6341.29 749.578   5 
  -9  -7  13 2008.22 683.076   6 
  -9  -7  13 1361.38 529.718   5 
  -9   7  13 2458.74 549.646   5 
  -9  -7  12 29980.4 1756.58   6 
  -9  -7  12 30853.7 1673.92   5 
  -9   7  12 31041.3 1484.20   5 
  -9  -7  11 1244.43 676.077   6 
  -9  -7  11 459.931 496.529   5 
  -9   7  11 845.859 412.412   5 
  -9  -7  10 2443.29 685.393   6 
  -9  -7  10 2417.06 642.288   5 
   9  -7  -9 30055.6 3044.73   2 
  -9  -7   9 30284.8 1661.68   5 
  -9  -7   9 28011.9 1662.44   6 
  -9  -7   8 100.403 488.987   6 
  -9  -7   8-14.7813 481.645   5 
   9  -7  -8-232.728 753.921   2 
  -9  -7   7 128076. 3359.35   6 
  -9  -7   7 128674. 3335.24   5 
   9  -7  -7 130559. 6005.41   2 
  -9  -7   6 9947.75 997.591   6 
  -9  -7   6 9082.58 952.290   5 
   9  -7  -6 8913.60 1666.37   2 
   9  -7  -5 37312.9 3101.55   2 
  -9  -7   5 36034.1 1710.58   6 
  -9  -7   5 38043.9 1803.72   5 
  -9  -7   4 362.743 377.783   6 
   9  -7  -4 56.7188 628.661   2 
  -9  -7   4-444.825 490.600   5 
  -9  -7   3 7318.31 810.727   6 
  -9  -7   3 8413.95 914.939   5 
   9  -7  -3 7204.48 1388.79   2 
  -9  -7   2 4051.95 611.432   6 
   9  -7  -2 3008.23 1024.83   2 
  -9  -7   2 3914.41 642.996   5 
  -9  -7   1 780.205 609.854   1 
  -9  -7   1 910.050 389.870   6 
   9  -7  -1 1200.77 738.065   2 
  -9  -7   1 983.384 484.324   5 
  -9  -7   0 332.634 538.228   1 
   9  -7   0 1850.22 616.017   4 
  -9  -7   0 887.748 391.011   6 
  -9  -7   0 1757.68 556.201   5 
  -9  -7  -1 7041.93 1312.73   1 
  -9  -7  -1 7023.23 759.728   6 
   9  -7   1 6607.45 909.464   4 
  -9  -7  -2 18635.8 1160.77   6 
  -9  -7  -2 17416.6 2076.81   1 
   9  -7   2 22293.6 1582.33   4 
   9  -7   3 4798.39 862.730   4 
  -9  -7  -3 4045.08 607.083   6 
  -9  -7  -3 2887.70 1051.64   1 
   9  -7   4 3024.48 747.480   4 
  -9  -7  -4 2865.64 996.538   1 
   9  -7   5 4770.43 860.417   4 
  -9  -7  -5 6155.41 1453.84   1 
   9  -7   6 837.473 638.220   4 
  -9  -7  -6 1602.00 742.849   1 
   9  -7   7 4816.21 929.096   4 
   9  -7   8 3606.12 813.383   4 
   9  -7   9 3809.89 876.222   4 
   9  -7  10 3504.76 849.993   4 
   9  -7  11 1009.75 614.657   4 
   9  -7  12 374.735 510.262   4 
   9  -7  13 175.022 394.014   4 
   9  -7  14 4050.64 546.088   4 
   9  -7  15 2153.46 335.691   4 
  -9   8  17 7237.42 563.415   5 
  -9   8  16 953.654 324.763   5 
  -9  -8  15-125.607 373.790   5 
  -9   8  15 1004.68 347.698   5 
  -9  -8  14 3650.84 811.677   6 
  -9  -8  14 3913.32 649.458   5 
  -9   8  14 4372.97 603.464   5 
  -9  -8  13 15079.5 1284.00   6 
  -9  -8  13 14744.7 1119.60   5 
  -9   8  13 15477.6 1002.30   5 
  -9  -8  12 15436.9 1332.43   6 
  -9  -8  12 16104.4 1218.63   5 
  -9  -8  11 2301.83 675.167   6 
  -9  -8  11 2396.07 611.615   5 
  -9  -8  10 7721.57 1004.04   6 
  -9  -8  10 8914.50 1010.83   5 
  -9  -8   9 45175.8 2046.51   5 
  -9  -8   9 42166.9 2052.92   6 
  -9  -8   8 2352.37 649.055   6 
  -9  -8   8 3035.95 669.417   5 
   9  -8  -8 2257.02 1009.06   2 
  -9  -8   7 2535.63 657.883   6 
  -9  -8   7 3682.43 728.735   5 
   9  -8  -7 4567.50 1164.14   2 
  -9  -8   6 260.516 463.876   6 
  -9  -8   6 16.9428 442.022   5 
   9  -8  -6-750.042 870.058   2 
  -9  -8   5 3302.48 625.291   6 
   9  -8  -5 2900.26 1061.49   2 
  -9  -8   5 2220.48 610.911   5 
   9  -8  -4 29013.8 2784.07   2 
  -9  -8   4 27719.3 1539.96   6 
  -9  -8   4 27021.9 1558.51   5 
  -9  -8   3 8787.14 907.975   6 
  -9  -8   3 8594.28 920.559   5 
   9  -8  -3 8181.37 1603.95   2 
  -9  -8   2 6041.15 759.857   6 
   9  -8  -2 5970.39 1358.16   2 
  -9  -8   2 6223.39 817.743   5 
  -9  -8   1 16417.2 1159.36   6 
  -9  -8   1 17246.2 1266.33   5 
   9  -8  -1 16249.7 2051.87   2 
   9  -8   0 6133.53 899.234   4 
  -9  -8   0 4019.85 635.086   6 
   9  -8   0 4277.22 1175.94   2 
  -9  -8   0 4519.12 763.446   5 
  -9  -8  -1 181.066 566.772   1 
   9  -8   1 510.894 486.569   4 
  -9  -8  -1 170.798 384.090   6 
  -9  -8  -2 4181.39 1070.78   1 
  -9  -8  -2 6652.89 762.452   6 
   9  -8   2 6334.19 949.809   4 
   9  -8   3 2371.92 694.653   4 
  -9  -8  -3 2171.36 534.696   6 
  -9  -8  -3 3694.63 1180.50   1 
  -9  -8  -4 11388.0 947.429   6 
   9  -8   4 12767.1 1245.90   4 
  -9  -8  -4 13191.7 1867.31   1 
   9  -8   5-657.246 614.349   4 
  -9  -8  -5 10.0547 343.340   6 
  -9  -8  -5-790.492 702.017   1 
  -9  -8  -6 165.493 354.213   6 
   9  -8   6 1257.05 708.121   4 
   9  -8   7 606.495 559.008   4 
   9  -8   8 1495.34 689.023   4 
   9  -8   9 8544.18 1073.42   4 
   9  -8  10 633.075 545.180   4 
   9  -8  11 4399.09 781.235   4 
   9  -8  12 1066.57 480.652   4 
   9  -8  13 1653.58 421.809   4 
   9  -8  14 6140.47 573.943   4 
  -9  -9  15 6080.98 931.353   6 
  -9  -9  14 24286.4 1494.51   6 
  -9  -9  14 23670.5 1224.50   5 
  -9  -9  13 108.854 573.112   6 
  -9  -9  13 691.466 417.576   5 
  -9  -9  12 739.467 643.996   6 
  -9  -9  12 94.4452 457.049   5 
  -9  -9  11 18493.2 1416.45   6 
  -9  -9  11 18652.5 1287.75   5 
  -9  -9  10 17531.8 1386.83   6 
  -9  -9  10 16447.7 1254.17   5 
  -9  -9   9 428.050 603.954   6 
  -9  -9   9 181.479 459.904   5 
  -9  -9   8 979.678 510.738   6 
  -9  -9   8 718.176 503.614   5 
  -9  -9   7-317.325 549.125   6 
  -9  -9   7 143.420 465.773   5 
   9  -9  -7 1421.07 853.342   2 
   9  -9  -6 23502.7 2630.14   2 
  -9  -9   6 24916.3 1572.26   6 
  -9  -9   6 23902.9 1499.43   5 
  -9  -9   5 1160.31 565.471   6 
  -9  -9   5 1287.68 528.281   5 
   9  -9  -5 1243.65 858.914   2 
   9  -9  -4 34267.0 3080.07   2 
  -9  -9   4 32852.5 1733.66   6 
  -9  -9   4 35488.3 1772.73   5 
  -9  -9   3 29328.2 1611.79   6 
  -9  -9   3 29408.4 1618.61   5 
   9  -9  -2 4192.22 795.400   4 
  -9  -9   2 4054.79 702.591   6 
  -9  -9   2 4176.45 751.696   5 
   9  -9  -2 5557.28 1365.38   2 
   9  -9  -1 42539.5 3324.50   2 
  -9  -9   1 46858.5 1957.94   6 
  -9  -9   1 46291.1 2006.00   5 
   9  -9  -1 45091.6 2186.50   4 
   9  -9   0 6258.57 910.516   4 
  -9  -9   0 5163.44 739.540   6 
   9  -9   0 3758.54 1028.97   2 
  -9  -9  -1 58391.4 2149.18   6 
   9  -9   1 56446.4 2521.39   4 
   9  -9   2 957.457 508.901   4 
  -9  -9  -2 681.396 417.089   6 
  -9  -9  -3 78798.9 2460.31   6 
  -9  -9  -3 73255.0 4272.44   1 
   9  -9   3 79089.0 3033.59   4 
   9  -9   4 2918.70 750.503   4 
  -9  -9  -4 3385.78 642.200   6 
   9  -9   5 517.559 523.030   4 
  -9  -9  -5 56.2855 378.532   6 
  -9  -9  -6 9756.67 878.314   6 
   9  -9   6 10221.3 1184.52   4 
   9  -9   7 6365.65 959.369   4 
  -9  -9  -7 4816.92 677.733   6
[truncated: 2,581,467 more chars]
